# Supplementary material for: Genomic Architecture of Nestmate Recognition Cues in the Desert Ant
Source: Ecol Evol. 2025 Dec 23;15(12):e72726. doi: 10.1002/ece3.72726 (PMC12723442; doi:10.1002/ece3.72726)
Supplement: Supplementary file 1 — Data S1: ece372726‐sup‐0001‐DataS1.zip. Table S3: Relative quantities of CHCs for each sample. [file ECE3-15-e72726-s001.zip]

Archive with 2 entries (2 files):
- ece372726-sup-0001-supinfo.docx
- ece372726-sup-0002-TableS3.xlsx
