# Supplementary material for: Genomic Architecture of Nestmate Recognition Cues in the Desert Ant
Source: Ecol Evol. 2025 Dec 23;15(12):e72726. doi: 10.1002/ece3.72726 (PMC12723442; doi:10.1002/ece3.72726)
Supplement: Supplementary file 1 — Data S1: ece372726‐sup‐0001‐DataS1.zip. Table S3: Relative quantities of CHCs for each sample. [file ECE3-15-e72726-s001.zip › ece372726-sup-0002-TableS3.xlsx]

## Sheet: relative_amounts
Taxa	C25	C25m5	C25m3	C26	C26m10	C26m4	C26dm4_12	C27	C27m11m13	C27m5	C27dm11_15	C27dm7_11	C27m3	C27tm7_11_15	C28	C28m12	C28m4dm8_12	C28m2	C28dm4_12	C29	C29m11m13	C29dm11_15	C29me3	C29tm7_11_15	C30	C30m14	C30m4	C30m2	C31	C31m13m15	C31dm11_15	C31tm7_11_15	C32	C33
sample_1_7.a	0.00978931	0.00409902	0.0413729	0.00450187	0.00192362	0.00380695	0.00125891	0.0114712	0.0539218	0.00084599	0.0160436	0.0078254	0.0298513	0.0108871	0.0180981	0.0212807	0.0236776	0.00023164	0.00298111	0.0278774	0.190448	0.159338	0.0371631	0.00274947	0.0328022	0.0265681	0.0296197	0.0034746	0.00466301	0.0522801	0.145661	0.00815776	0.00854047	0.00678806
sample_1_14.a	0.0129829	0.00661021	0.0366556	0.00876885	0.000320182	0.00334642	0.00215864	0.0139124	0.0452386	0.00179715	0.00982235	0.00679612	0.0277112	0.00850031	0.0177856	0.0213076	0.0227432	0.00079529	0.00242718	0.0471597	0.200496	0.143855	0.0374819	0.0022516	0.0336811	0.0251498	0.0282586	0.00290229	0.00847965	0.0593989	0.138236	0.00869655	0.00783929	0.00643462
sample_1_15.a	0.0164227	0.00183477	0.037317	0.0153499	0.000761981	0.0041909	0.00231602	0.00931422	0.0525165	0.00112292	0.0139864	0.0056547	0.0268598	0.00996591	0.0159615	0.0213956	0.0214458	0.00122318	0.00232605	0.0235111	0.20767	0.162071	0.0261279	0.00143373	0.0335572	0.0275015	0.025757	0.00308803	0.00429116	0.0602567	0.145278	0.00713856	0.00629637	0.00605575
sample_1_17.a	0.00953278	0.00284666	0.0401066	0.00449793	0.00139801	0.00266432	0.0019957	0.0120553	0.0527798	7.09134E-05	0.0111841	0.00830699	0.0261873	0.0113765	0.0160973	0.0211828	0.0232292	0.000435611	0.00338358	0.0379184	0.19331	0.153973	0.0316983	0.00241105	0.0322453	0.0262785	0.029733	0.00339371	0.00633155	0.0531749	0.158603	0.00728382	0.00783086	0.00648351
sample_1_23.a	0.0114704	0.000875375	0.0424909	0.00541324	0.00127785	0.00373292	0.00122754	0.0112591	0.0441008	0.000462842	0.0135331	0.00775763	0.0249331	0.0124766	0.0104139	0.0218542	0.0227799	0.000603707	0.0033707	0.0298734	0.194112	0.163776	0.0368161	0.00257582	0.0332341	0.0262411	0.030789	0.00341094	0.00518182	0.0545952	0.155867	0.00889461	0.00780794	0.0067917
sample_1_24.a	0.0507287	0.00268321	0.103842	0.0266028	0.00326801	0.00696029	0.00291254	0.0164662	0.0751643	0.00138747	0.0178537	0.00694882	0.032015	0.0163286	0.014104	0.0221995	0.0202846	0.000814136	0.00303868	0.0151475	0.173514	0.127991	0.021351	0.000493068	0.0226353	0.0199979	0.0178995	0.00220161	0.00223601	0.0384249	0.123061	0.00276348	0.00611175	0.00256854
sample_10_13.a	0.0123573	0.00127385	0.0488275	0.00663002	0.00310939	0.00458384	0.00301912	0.00981966	0.0658087	0.00123373	0.0191077	0.0137014	0.0195591	0.0111737	0.0194989	0.0243937	0.0238119	0.000742242	0.00323978	0.0280347	0.193494	0.156452	0.0324179	0.00248751	0.0375534	0.0269414	0.0302714	0.00428293	0.00442336	0.045688	0.124115	0.00839535	0.00833517	0.00521575
sample_10_18.a	0.0107051	0.00182427	0.0514203	0.0061945	0.00373875	0.00483131	0.0024357	0.00655534	0.075196	0.000471102	0.0214101	0.0103643	0.0098731	0.00904116	0.0150051	0.0257302	0.0263817	0.000831947	0.00384901	0.00557304	0.174579	0.20089	0.0182928	0.00137321	0.0339494	0.0277249	0.0291282	0.00564321	0.000701642	0.0466893	0.146393	0.00753764	0.00892087	0.00674578
sample_10_20.a	0.0108834	0.00323261	0.0478507	0.00570519	0.00270566	0.00450943	0.00287793	0.00883646	0.0680165	0.000344541	0.0209258	0.00946475	0.0219797	0.00661722	0.0158489	0.0243509	0.0244219	0.0042865	0.0031414	0.0246448	0.185191	0.157506	0.0527553	0.000243205	0.0410713	0.023216	0.0260534	0.00349608	0.00186458	0.047344	0.12367	0.010093	0.0101842	0.00666788
sample_10_25.a	0.0355234	0.00245695	0.0823284	0.012254	0.00460679	0.00571241	0.00324522	0.0137282	0.0747425	0.000245695	0.018161	0.0124178	0.0209046	0.0111075	0.0172396	0.0236584	0.0248255	0.000716611	0.00354211	0.0217952	0.161514	0.133198	0.0279785	0.00174034	0.0330767	0.0249893	0.0277021	0.00460679	0.00409492	0.0401405	0.129993	0.00700231	0.00920333	0.00554862
sample_10_26.a	0.018524	0.00156141	0.0632471	0.00988553	0.00373115	0.00591104	0.00331546	0.0135761	0.0856543	0.000577923	0.0248406	0.015391	0.0265845	0.00961178	0.0255604	0.0271725	0.0278924	0.0017946	0.00400491	0.0304069	0.180931	0.139219	0.0335094	0.00274767	0.0345943	0.023563	0.0272131	0.00386296	0.00366018	0.0321508	0.10504	0.00502895	0.0053027	0.00393393
sample_10_30.a	0.0143991	0.00149822	0.0547707	0.00673699	0.00290595	0.00525887	0.00158872	0.0119959	0.0742074	0.000301656	0.0219203	0.0122472	0.0230465	0.0130617	0.0167319	0.0254698	0.0283054	0.00098541	0.00392153	0.024052	0.174126	0.139797	0.0306583	0.00203115	0.0344089	0.0269178	0.0310203	0.00455501	0.00419302	0.0417291	0.146102	0.00720958	0.0086877	0.00515832
sample_11_10.a	0.0172449	0.00135531	0.0491656	0.00951755	0.00277132	0.00455143	0.0029736	0.0196015	0.0575705	0.000667543	0.0274097	0.00617983	0.0324163	0.0089916	0.014868	0.0205725	0.022565	0.000525943	0.000475372	0.0629311	0.172489	0.125893	0.053808	0.000525943	0.0392333	0.0233741	0.0283605	0.00197229	0.0200061	0.048144	0.101335	0.00814201	0.0104582	0.00390412
sample_11_12.a	0.0108529	0.000869847	0.0444026	0.00803091	0.00368168	0.0048853	0.00248817	0.0133612	0.0784986	0.000849618	0.0374236	0.00715095	0.0240624	0.0091435	0.0155662	0.0229599	0.0231824	0.000323664	0.00208359	0.0483473	0.184984	0.151819	0.0356941	0.000910305	0.0375248	0.0240927	0.0269652	0.0020937	0.0103572	0.047619	0.102409	0.00740381	0.00607881	0.00388397
sample_11_13.a	0.0377088	0.010934	0.0738182	0.0251428	0.00331828	0.00666921	0.00318773	0.0220856	0.0848284	0.000369907	0.0413643	0.00534189	0.0315618	0.00879073	0.029821	0.0215634	0.0237176	2.17592E-05	0.0021868	0.0274928	0.151956	0.124006	0.0265789	0.00175162	0.0327041	0.0236305	0.0227275	0.00179514	0.00930207	0.0449546	0.0795409	0.00539629	0.011391	0.00434097
sample_11_15.a	0.0214711	0.0013432	0.0524657	0.0209863	0.00266621	0.00515063	0.00257531	0.0145834	0.0654534	0.000494865	0.0354889	0.00526172	0.0211782	0.0151893	0.0130988	0.0218447	0.0260258	0.00108062	0.00187846	0.0263995	0.170597	0.157922	0.036519	0.000656453	0.0325096	0.0216124	0.0258743	0.00257531	0.00584748	0.0438309	0.130089	0.0056253	0.00759465	0.00411041
sample_11_7.a	0.035874	0.0274511	0.0587125	0.00905992	0.00382215	0.00134483	0.00241834	0.0241952	0.061992	0.000353903	0.0144628	0.00637025	0.0353549	0.00522597	0.0463967	0.019618	0.0125989	0.00277224	0.00349184	0.028265	0.145973	0.114051	0.0361689	0.000684212	0.0274747	0.020255	0.0299992	0.00362161	0.00828133	0.0537815	0.136158	0.00825774	0.0098385	0.00567424
sample_11_8.a	0.0110758	0.00258234	0.0766934	0.00858425	0.00539668	0.00772684	0.00366167	0.00936097	0.113431	0.000151309	0.0491451	0.00785797	0.0286781	0.0115802	0.0223735	0.0251677	0.0270742	0.00435769	0.0021385	0.0157966	0.176305	0.138831	0.0515156	0.000282443	0.032602	0.0185505	0.019075	0.00163414	0.00163414	0.0302719	0.0859535	0.00486206	0.00312705	0.00252181
sample_12_20.a	0.0233896	0.000251501	0.0419303	0.026639	0.0025452	0.00439625	0.00195165	0.048751	0.0609438	0.00138829	0.0354215	0.00317898	0.0221724	0.00135811	0.0298985	0.0148587	0.0214179	0.00258544	0.00149895	0.117039	0.115399	0.0870296	0.0225848	0.000855105	0.102401	0.0127662	0.0131183	0.000462763	0.0562961	0.0209752	0.0651087	0.00497973	0.0339929	0.00241441
sample_12_14.a	0.0394207	0.00517686	0.12214	0.0166385	0.00534808	0.00795665	0.00404883	0.0130529	0.105743	0.000191363	0.0471457	0.00111796	0.0101926	0.00760414	0.0198816	0.0191665	0.0186629	0.00410926	0.00216542	0.0208887	0.137076	0.102319	0.0805233	0.000523729	0.0378394	0.0213117	0.0153594	0.0012086	0.00377689	0.0255922	0.0894469	0.00369632	0.00700991	0.0036661
sample_12_17.a	0.0115174	0.00318803	0.0635987	0.00620401	0.00485795	0.00701367	0.00186222	0.00757031	0.103029	0.000344105	0.0597326	0.0063457	0.0153228	0.0100701	0.0210815	0.0241886	0.0253525	0.000627486	0.0036131	0.0129545	0.180574	0.154341	0.0222758	0.00193306	0.0297246	0.019786	0.0242392	0.00353214	0.00242898	0.0379629	0.117643	0.00578906	0.00599148	0.00530327
sample_12_18.a	0.0125307	0.00248211	0.0571186	0.00534454	0.00420357	0.00625532	0.00127108	0.00995846	0.0977831	0.00020017	0.0464995	0.00512436	0.0255918	0.0098784	0.0177551	0.0251814	0.0224691	0.000890757	0.00325276	0.0276235	0.190672	0.144513	0.0240504	0.00193164	0.0319672	0.0233799	0.0250313	0.00298254	0.00333283	0.0398639	0.114607	0.00545464	0.00608517	0.00471401
sample_12_26.a	0.0163078	0.00160668	0.0651008	0.0166392	0.00518156	0.00640665	0.00253053	0.0239898	0.107487	0.000351462	0.0561134	0.00492047	0.0219011	0.00491043	0.0564147	0.0222224	0.0261287	0.000773217	0.00197823	0.0457102	0.155035	0.126747	0.0185271	0.00130543	0.0502992	0.0157656	0.0180149	0.00183764	0.017302	0.0197823	0.0709753	0.00375562	0.0106744	0.00330374
sample_12_30.a	0.0189579	0.00550258	0.0437042	0.0219082	0.00303204	0.00489005	0.000980052	0.0400494	0.0654593	0.000224595	0.0349756	0.00296057	0.0263593	0.00391	0.0710027	0.0153235	0.0191927	0.00208261	0.00180697	0.0945444	0.11097	0.0818547	0.0214693	0.00119444	0.0862854	0.0127509	0.0184474	0.00116381	0.0468077	0.0234906	0.0782204	0.00559446	0.0329134	0.00197031
sample_13_18.a	0.0293236	0.00133104	0.0419431	0.0101911	0.00170699	0.00393217	0.00261128	0.0244567	0.0451742	0.00105671	0.00848413	0.00858574	0.0271797	0.00757984	0.013473	0.0222112	0.024223	0.000436908	0.00174763	0.0597446	0.179366	0.114195	0.0305124	0.00141233	0.0408559	0.024477	0.0270781	0.00292626	0.0173544	0.0552434	0.1518	0.00604558	0.00932747	0.00401345
sample_13_19.a	0.0199285	0.00217968	0.0421572	0.0078147	0.00208928	0.00376672	0.001577	0.0237957	0.0611616	0.00102455	0.011039	0.00840733	0.0258648	0.00709149	0.0188035	0.0215256	0.0269697	0.000542408	0.00192856	0.0615433	0.186337	0.119732	0.0378983	0.00144642	0.0356483	0.0238358	0.0276528	0.00234039	0.0184017	0.0566214	0.120867	0.00724216	0.00885933	0.00390735
sample_13_2.a	0.0150592	0.0035976	0.0446001	0.0104178	0.00260446	0.00409417	0.00258419	0.0138837	0.0558996	0.000638447	0.0116846	0.00959697	0.0251224	0.00878624	0.0242002	0.0220619	0.0231564	0.000618179	0.00210789	0.0323784	0.188767	0.172158	0.0286693	0.000841128	0.028193	0.025092	0.0220821	0.00296928	0.0101341	0.0566495	0.129929	0.00729653	0.00949563	0.00463127
sample_13_20.a	0.0187989	0.000520775	0.0419071	0.00730106	0.00291021	0.00303275	0.00207289	0.0195444	0.0569687	0.000204225	0.0177166	0.0083324	0.0224444	0.00789331	0.0245683	0.0203102	0.0229754	0.000582042	0.00259366	0.0378021	0.173438	0.13486	0.0403856	0.00141937	0.0435919	0.0269271	0.0317162	0.00357394	0.0109771	0.0571627	0.127896	0.0102725	0.0118144	0.00748486
sample_13_28.a	0.035513	0.00514475	0.0876036	0.0110449	0.00426687	0.00610428	0.00329713	0.0218243	0.0814687	0.00138827	0.014832	0.0138214	0.0214773	0.00987097	0.024213	0.0266629	0.0246009	0.000530807	0.00304193	0.0403209	0.180464	0.127139	0.0280817	0.000816627	0.0291944	0.0198746	0.0203544	0.00265404	0.00699237	0.0406884	0.0916153	0.0054816	0.00519579	0.00441999
sample_13_9.a	0.0225884	0.00210382	0.048096	0.0101366	0.00178171	0.00461029	0.00204343	0.0265947	0.0594909	0.00108714	0.0129249	0.00929104	0.0262525	0.00437877	0.0223066	0.0234138	0.0216523	0	0.00192263	0.0757175	0.195867	0.111603	0.0268363	0.00340235	0.0336813	0.0238265	0.0261619	0.00266753	0.0225179	0.0511762	0.107174	0.00592895	0.008828	0.00393586
sample_14_10.a	0.0488168	0.00434387	0.0437386	0.0556532	0.000589525	0.00765348	0.00682608	0.0208402	0.0577838	0.0013859	0.0322894	0.000765348	0.0340373	0.00173755	0.0354336	0.00764314	0.013435	0.00880151	0.00052747	0.0427044	0.0898353	0.0815717	0.156007	7.23978E-05	0.0606487	0.0304795	0.0121939	2.06851E-05	0.0122663	0.0258046	0.0775587	0.0128868	0.0126489	0.00299934
sample_14_14.a	0.0233789	0.0115982	0.0516624	0.0127909	0.00110749	0.00309123	0.000693701	0.0181579	0.0699177	0.000705871	0.0212613	0.0043691	0.0267744	0.00462467	0.0159551	0.0171843	0.0205676	0.0034685	0.000474637	0.0380805	0.181129	0.130014	0.0810169	0.00282348	0.0355856	0.0156752	0.0200321	0.00211761	0.0112818	0.0493136	0.10341	0.00837309	0.00760637	0.0057565
sample_14_21.a	0.0277778	0.000657895	0.08585	0.0104219	0.00597327	0.00860484	0.00598371	0.0187134	0.111999	6.26566E-05	0.0648392	0.00629699	0.042335	0.00988931	0.0310359	0.0234545	0.0249687	0.000657895	0.000918964	0.0350146	0.150522	0.122316	0.0286654	0.00133668	0.0284566	0.0148287	0.0185881	0.00204678	0.00614035	0.0296261	0.0735276	0.00337302	0.00325815	0.00185881
sample_14_26.a	0.0131509	0.00217971	0.0295922	0.00552194	0.00188908	0.00364323	0.00235616	0.00981908	0.0409993	0.000114175	0.0217971	0.0020344	0.0159638	0.00373665	0.00992288	0.00865657	0.0106183	0.000539738	0.00111061	0.0312322	0.121887	0.106183	0.0247034	0.00184757	0.0476838	0.0245581	0.0345329	0.0040169	0.0376883	0.07137	0.241128	0.0149985	0.0434178	0.0111062
sample_14_28.a	0.0397784	0.000683582	0.0512385	0.0715549	0.0130986	0.0071374	0.00434276	0.0138626	0.0724094	0.000955004	0.0427842	0.000955004	0.0210704	0.0272226	0.00811251	0.0148579	0.0164361	0.00358881	0.0013169	0.037406	0.132504	0.0861816	0.112117	0.000432265	0.0502232	0.0111384	0.0149986	0.00127669	0.00662471	0.0260465	0.0928264	0.00636334	0.00840404	0.00205075
sample_14_7.a	0.0319659	0.00238098	0.0528779	0.0126749	0.00341442	0.00528881	0.00302941	0.0269	0.0776097	0.000405273	0.0311857	0.00254309	0.0346609	0.0115807	0.00363732	0.0162514	0.0187337	0.00151977	0.00157043	0.0659176	0.151319	0.113142	0.0384198	0.00138806	0.0394026	0.0195645	0.0232728	0.00161096	0.0175179	0.0405273	0.130275	0.00599803	0.00967588	0.00373864
sample_15_15.a	0.015948	0.176079	0.0359669	0.00665601	0.00191335	0.00371475	0.00348067	0.0142178	0.053299	0.000630998	0.0248227	0.00498692	0.0253315	0.00656442	0.018187	0.0174848	0.0192963	0.000590289	0.00250364	0.0414322	0.155989	0.0912301	0.0322114	0.00150625	0.0289241	0.0201818	0.0215455	0.00250364	0.00849812	0.0394985	0.109397	0.00664584	0.00507852	0.00368422
sample_15_16.a	0.0269351	0.0107163	0.0912847	0.010129	0.00423502	0.00631646	0.00342099	0.0140034	0.090615	0.000381255	0.0391868	0.00748083	0.0390941	0.00810939	0.0214327	0.0218139	0.0236584	0.000577034	0.00309125	0.035941	0.170194	0.119456	0.0376412	0.00112316	0.0256059	0.0188566	0.0201138	0.00268939	0.00511087	0.0354567	0.0932837	0.00498722	0.00390528	0.00315308
sample_15_17.a	0.018967	0.000111036	0.0472105	0.00945825	0.000302825	0.00454238	0.000888288	0.0132537	0.0610799	0.000171601	0.0319279	0.00388626	0.032796	0.00861033	0.0103263	0.0175942	0.0212382	5.04709E-05	0.000625839	0.0302119	0.134454	0.117587	0.0328364	0.00141318	0.0334925	0.0223889	0.0305248	0.00438087	0.00957938	0.0605651	0.204347	0.0103163	0.013829	0.0110329
sample_15_20.a	0.0185401	0.00151655	0.0448638	0.00748232	0.00145629	0.00389683	0.00331432	0.0165816	0.0591556	0.000703037	0.00886831	0.00160694	0.0315965	0.00464004	0.0185401	0.0161297	0.0173148	0.00605616	0.00121525	0.0468524	0.17824	0.116564	0.116192	0.000230998	0.0510204	0.0108268	0.017827	0.0005323	0.0105656	0.0491423	0.121384	0.00601599	0.0070605	0.00406757
sample_15_23.a	0.0130767	0.001568	0.0454317	0.00633229	0.00214092	0.00427179	0.00248266	0.0130164	0.0691627	0.00199015	0.030194	0.00542768	0.0301035	0.00743793	0.01568	0.0225751	0.0219721	0.000100513	0.00275405	0.0403257	0.200573	0.138034	0.033722	0.00157805	0.0332596	0.0261333	0.0287064	0.00157805	0.00868429	0.0569303	0.115388	0.0071565	0.00685496	0.00535732
sample_15_24.a	0.0125417	0.00176446	0.0473197	0.0068373	0.00198502	0.00384974	0.00316802	0.0131633	0.0646536	0.000310786	0.0372242	0.000671699	0.0182662	0.00465177	0.0186071	0.0161007	0.0184467	0.00292741	0.00244619	0.0410639	0.165779	0.127212	0.103341	0.00118299	0.0447031	0.0164215	0.0234694	0.00289733	0.00801027	0.0435602	0.129247	0.00716813	0.00646636	0.00454149
sample_16_13.a	0.0243682	0.0105816	0.0444806	0.0192087	0.00216466	0.00472863	0.00288972	0.0269322	0.0374402	0.00108233	0.0095098	0.00610519	0.0331635	0.00261651	0.072348	0.0151736	0.0238008	0.00132402	0.000493879	0.0442179	0.151137	0.13444	0.0478432	0.000840645	0.0291914	0.0182315	0.0288026	0.00451847	0.0151316	0.0394683	0.128608	0.00593706	0.00696685	0.0062523
sample_16_14.a	0.0128689	0.0040387	0.0507635	0.0072839	0.00265516	0.0058495	0.00315364	0.0151884	0.0620861	0.00155648	0.0118109	0.00780272	0.035626	0.0103968	0.0233268	0.0226147	0.0252698	0.00103765	0.00391662	0.0256666	0.181701	0.143633	0.034802	0.00243136	0.0325334	0.0245984	0.0302139	0.00699905	0.00578846	0.043622	0.136054	0.00857588	0.00915574	0.00697871
sample_16_21.a	0.0194737	0.00312237	0.0466198	0.0105174	0.000883301	0.00453976	0.00195148	0.021795	0.0388242	0.000534089	0.00815513	0.00402621	0.0428299	0.050605	0.00404675	0.0183542	0.0216101	0.00105791	0.00292722	0.056028	0.143814	0.121382	0.0540355	0.00194121	0.0376533	0.0238697	0.0286354	0.00509439	0.014215	0.0359791	0.156601	0.00673774	0.00789836	0.0042419
sample_16_23.a	0.0195279	0.000743631	0.0423971	0.0167877	1.01867E-05	0.00568419	0.00304583	0.0187436	0.0532358	0.00108998	0.011786	0.00620371	0.0298165	0.0079049	0.016696	0.0139151	0.0233174	0.000692697	0.00286247	0.0406858	0.168254	0.143174	0.0400134	0.00186417	0.027932	0.0240814	0.0252733	0.00523598	0.00877077	0.0609166	0.151741	0.0106961	0.00947365	0.00742612
sample_16_25.a	0.0269008	0.00251932	0.0672626	0.0158854	0.00154954	0.00521783	0.00227687	0.0204602	0.0411207	0.00131763	0.00689386	0.0057238	0.0359134	0.0110365	0.0154954	0.0189001	0.0239072	0.00248769	0.00421643	0.0248453	0.166212	0.142557	0.0447152	0.00190793	0.0335417	0.0176141	0.0232114	0.00351018	0.00619815	0.0452001	0.161816	0.00518621	0.00780039	0.00659871
sample_16_29.a	0.0206314	0.0129013	0.0527034	0.0133598	0.00430754	0.00651462	0.00348655	0.0212605	0.0446961	0.00176993	0.0103104	0.00761283	0.0308778	0.00898826	0.0276578	0.0212285	0.0276685	0.000938276	0.00300675	0.0417106	0.169316	0.136647	0.0492702	0.00150337	0.0371472	0.0242992	0.0314109	0.00476602	0.00965998	0.0450266	0.10964	0.00757018	0.00766614	0.00444615
sample_17_18.a	0.0201595	0.00130061	0.0574506	0.00884012	0.001199	0.00407458	0.00200173	0.0187573	0.0334095	0.000213382	0.00589341	0.00788498	0.0366611	0.00825078	0.0182899	0.0210029	0.025108	0.000436925	0.00301783	0.0524514	0.174333	0.139684	0.045298	0.0013819	0.0351369	0.0246812	0.028075	0.0172433	0.0109536	0.0512828	0.129726	0.00698064	0.0075395	0.00128029
sample_17_22.a	0.0128728	0.0010904	0.0584173	0.00585587	0.00186782	0.00407891	0.00245341	0.010066	2.01926E-05	0.000747128	0.00951073	0.00973285	0.0252105	0.011005	0.019496	0.0226662	0.0221412	0.000777417	0.00362458	0.0281283	0.206833	0.182804	0.0404963	0.00195869	0.0345597	0.0275024	0.0286937	0.0155887	0.00353371	0.0514004	0.138723	0.00679482	0.00539143	0.00595683
sample_17_30.a	0.0118172	0.00164798	0.0450782	0.00566743	0.00118574	0.00381848	0.00151734	0.0123196	0.0367881	0.000813939	0.00566743	0.00800876	0.0294124	0.0129527	0.0107922	0.0201375	0.0244785	0.000683307	0.0018389	0.043792	0.194029	0.162557	0.0389887	0.00134652	0.0350999	0.0255838	0.0305278	0.0150529	0.00869207	0.053931	0.140088	0.00778769	0.00670244	0.00119579
sample_17_7.a	0.0172303	0.000934665	0.0547592	0.00644106	0.000599405	0.00390121	0.00106674	0.0122116	0.029066	0.000721317	0.00512034	0.00650202	0.0278774	0.0504008	0.00588229	0.0206642	0.0246975	0.000599405	0.00325101	0.0306001	0.185602	0.150593	0.0344607	0.000284463	0.0332212	0.0269123	0.0259877	0.0147514	0.00557751	0.0519755	0.142059	0.00625819	0.00850342	0.0112871
sample_17_8.a	0.0247444	0.00201576	0.0717136	0.00962626	0.00187177	0.00479256	0.00233457	0.0175967	0.0471543	0.00114158	0.00714771	0.00677746	0.0329103	0.00800132	0.0223173	0.0205484	0.0224613	0.000606784	0.00286937	0.0465167	0.18728	0.145947	0.037456	0.00137812	0.030298	0.0228007	0.0256186	0.0116214	0.00963655	0.0494786	0.112862	0.00606784	0.00491598	0.00149125
sample_17_9.a	0.013416	0.00245859	0.0536338	0.00613131	0.000424942	0.00422918	0.00168965	0.0131429	0.0407944	0.000951061	0.00815484	0.00765908	0.0309904	0.00940943	0.0223297	0.0219149	0.0239485	0.00246871	0.00225624	0.0396511	0.193743	0.149387	0.0447808	0.00124447	0.0336918	0.0213483	0.0267916	0.0124043	0.00713296	0.0556978	0.126936	0.00777037	0.00438095	0.00903508
sample_18_14.a	0.0151125	0.00103803	0.0472609	0.00733745	0.00158758	0.00392823	0.00222871	0.0132909	0.0431902	0.00097697	0.00764276	0.0101768	0.0232946	0.00935245	0.0211779	0.0164151	0.0230199	0.0028902	0.00215747	0.045022	0.176709	0.15198	0.0482175	0.000854849	0.0437092	0.0161607	0.0277928	0.00596359	0.0115405	0.0482786	0.145365	0.00881308	0.0110621	0.00645207
sample_18_19.a	0.0236036	0.00703986	0.0993311	0.0113586	0.0035457	0.00797782	0.00329832	0.0129253	0.0632041	0.00104103	0.0096579	0.0144714	0.0317979	0.0185325	0.0314062	0.0270359	0.0330245	0.000381369	0.00378276	0.0157804	0.140426	0.172966	0.0296643	0.00104103	0.0302724	0.0212948	0.0242014	0.010802	0.00222637	0.0331585	0.10365	0.00422598	0.00439089	0.00248405
sample_18_20.a	0.0137061	0.00202419	0.0541597	0.00601214	0.00271906	0.00450156	0.00225581	0.0118632	0.0436862	0.000805648	0.00671709	0.0100404	0.0284696	0.0138571	0.0180666	0.0251563	0.0268079	0.000140988	0.00297082	0.0217928	0.176689	0.168209	0.0324374	0.000382683	0.032518	0.0284998	0.0322058	0.0165963	0.00514607	0.0481475	0.147272	0.00820754	0.00653582	0.00139981
sample_18_24.a	0.0144384	0.00221048	0.050429	0.00765629	0.00300424	0.00430038	0.00251191	0.0100979	0.042401	0.00125595	0.00646062	0.00881177	0.025109	0.01476	0.0155135	0.0234713	0.0252195	0.00038181	0.00207986	0.0157748	0.161717	0.193236	0.0299017	0.00166791	0.0341217	0.0275707	0.0291884	0.0204871	0.00449129	0.0482788	0.155809	0.00880172	0.00823905	0.000602858
sample_18_26.a	0.0241203	0.0047077	0.0867063	0.0122929	0.00269767	0.007088	0.00412585	0.0134672	0.0620464	0.00106849	0.0136894	0.0140067	0.0332395	0.0131816	0.0553816	0.0269027	0.0303303	0.000962698	0.00217929	0.0273893	0.171307	0.142109	0.0287857	0.000507797	0.0294416	0.0200897	0.0253369	0.00475002	0.00257072	0.0305524	0.0984914	0.00393543	0.00247551	0.00406237
sample_18_9.a	0.0166405	0.00387877	0.0649242	0.0111339	0.00244182	0.00428072	0.00301459	0.00828008	0.0487761	0.000502432	0.00678283	0.0018389	0.0281764	0.0107118	0.0198159	0.0223683	0.0220266	0.00213031	0.00307488	0.0151533	0.173902	0.161813	0.0333816	0.000633064	0.0430685	0.0250713	0.0294726	0.00909402	0.00382853	0.0450882	0.163722	0.00486354	0.00791833	0.0021906
sample_19_12.a	0.0198444	0.00127832	0.0474297	0.00794383	0.000953666	0.00349001	0.00188704	0.0216908	0.0337233	0.00163341	0.00770035	0.00313492	0.0341392	0.0492761	0.00469731	0.0171863	0.0242069	0.00129861	0.00237402	0.0499356	0.172228	0.146124	0.053527	0.00130875	0.0443455	0.0251808	0.0328508	0.00251606	0.0130977	0.0521777	0.103605	0.00285085	0.0105918	0.00577272
sample_19_14.a	0.0188871	0.0156752	0.0741869	0.0111223	0.00220367	0.00648628	0.00283775	0.0145422	0.0645926	0.00115381	0.0121826	0.0125048	0.00499984	0.00713075	0.0817334	0.021174	0.030103	7.27628E-05	0.00401235	0.022307	0.173789	0.144174	0.0381277	0.00154881	0.029313	0.0223382	0.0249576	0.00422024	0.00319117	0.0359448	0.102325	0.00440735	0.00521813	0.0025363
sample_19_15.a	0.0310595	0.0110648	0.0507975	0.0276723	0.000759551	0.00442387	0.00132408	0.0175723	0.0444235	0.00106748	0.00919672	0.00614826	0.0331226	0.00978178	0.0259992	0.0190401	0.0235563	0.00102642	0.00373617	0.0308234	0.137263	0.130817	0.0449469	0.00178597	0.0416419	0.024049	0.0267177	0.00520395	0.00770841	0.0483649	0.152701	0.00863219	0.0104592	0.00711309
sample_19_21.a	0.0283412	0.00280951	0.102701	0.013863	0.00244037	0.00696225	0.00344524	0.015278	0.0609684	0.000974099	0.0105408	0.00967947	0.0306995	0.0113406	0.0215532	0.0223428	0.0260751	0.0020815	0.00290179	0.0239731	0.151724	0.154359	0.0382257	0.000184566	0.0291409	0.0205176	0.0253471	0.00328118	0.00486024	0.0392613	0.115313	0.00747493	0.00648032	0.00486024
sample_19_22.a	0.0381481	0.0203814	0.0383371	0.034053	0.00200559	0.00423168	0.00165907	0.0197198	0.0325304	0.000262511	0.00244661	0.00418968	0.0168007	0.158189	0.00093454	0.00970242	0.0187013	0.00215259	0.00180608	0.0416658	0.114906	0.113184	0.0450469	0.000987042	0.0415293	0.0193313	0.0219669	0.00307663	0.00798034	0.022366	0.141105	0.00245711	0.011771	0.00637377
sample_19_27.a	0.0161057	0.000991431	0.0340324	0.00750655	0.000323733	0.00307546	0.00195251	0.0198792	0.0348721	7.08165E-05	0.00611045	0.00286301	0.0287313	0.0708469	0.00370269	0.0123018	0.0196263	0.00377351	0.00221555	0.0583427	0.14574	0.123716	0.0945299	0.000556415	0.0542151	0.0101976	0.0221858	0.000738515	0.0145983	0.0445942	0.138558	0.00719294	0.0115532	0.00429957
sample_2_10.a	0.0157502	0.000868836	0.0505238	0.00712243	0.00489983	0.00819333	0.000454624	0.0210743	0.0801249	0.000616267	0.0225392	0.000353596	0.0468666	0.0102139	0.0223271	0.0231353	0.0207712	0.00133356	0.00451593	0.0218017	0.142085	0.120293	0.0185486	0.00214178	0.0361981	0.0287322	0.0245396	0.00398048	0.00428356	0.0585858	0.176667	0.00316216	0.0131942	0.00410171
sample_2_11.a	0.0254253	0.00569463	0.0755943	0.00900314	0.00413062	0.00709824	0.00280722	0.021024	0.056826	0.00116299	0.0209739	0.00634631	0.0444342	0.0091435	0.0259667	0.0228387	0.0270194	0.00170438	0.00412059	0.0324334	0.127658	0.131408	0.0413563	0.00475221	0.036584	0.0259667	0.0302076	0.0035792	0.0058751	0.0390303	0.130836	0.0048625	0.00991548	0.00422085
sample_2_12.a	0.018125	0.000192927	0.0606399	0.0109257	0.00300559	0.00457947	0.00245728	0.0167237	0.0398749	0.000233543	0.00740229	0.0100322	0.0200441	0.0129972	0.0200441	0.018125	0.028411	0.00154341	0.00266036	0.0383823	0.127687	0.154352	0.0487292	0.00318837	0.0418854	0.0278627	0.0363616	0.00418346	0.00575734	0.0428094	0.164546	0.00788969	0.0127433	0.00560503
sample_2_17.a	0.0111198	0.00197708	0.0517854	0.00507818	0.00305092	0.0051685	0.00209751	0.0107384	0.0633167	0.00059212	0.0231629	0.00469682	0.0336304	0.0120933	0.0149736	0.0224905	0.0273579	0.00135485	0.00457638	0.0191887	0.154052	0.200739	0.0359286	0.00339214	0.0355272	0.024568	0.0323257	0.00373337	0.00210755	0.0378154	0.133809	0.00613195	0.00731619	0.0041047
sample_2_26.a	0.0242748	0.00148093	0.0917762	0.0100765	0.00444279	0.00913412	0.00276509	0.017419	0.0753617	0.00122203	0.0192314	0.00768426	0.0370854	0.0129452	0.020412	0.0226903	0.0279616	0.00119096	0.00447386	0.0172844	0.144344	0.134671	0.0347449	0.00254761	0.0365883	0.0250101	0.0281377	0.00333468	0.00347967	0.0408136	0.11776	0.00551983	0.00904092	0.00509523
sample_2_9.a	0.0120375	0.00651145	0.0390992	0.0127283	0.00118852	0.00368745	0.00291542	0.0113976	0.0387944	0.000904086	0.0130534	0.0065724	0.0303427	0.00775076	0.0226428	0.0170253	0.0208651	0.00520103	0.00247862	0.0386522	0.138325	0.136354	0.0972654	0.00191991	0.0532598	0.0116312	0.0284228	0.00185896	0.00739522	0.0424209	0.159657	0.0112757	0.0105138	0.00585116
sample_20_11.a	0.0169551	0.000464248	0.0403189	0.0170157	0.00128173	0.00386537	0.00201847	0.0361508	0.0417016	0.000898219	0.0093657	0.00532876	0.0262805	0.00375435	0.0602109	0.0146743	0.0211636	0.00150376	0.00226069	0.0967856	0.142918	0.118444	0.033658	0.000938588	0.0738558	0.0170662	0.0196094	0.00574254	0.0335167	0.0324166	0.0873593	0.00528839	0.0205278	0.00666095
sample_20_17.a	0.0172254	0.00663692	0.0608861	0.0126306	0.00166434	0.00467648	0.00280793	0.0160001	0.0539122	0.000867905	0.0116606	0.00509511	0.0336237	0.00758651	0.027385	0.018226	0.0217283	0.00574859	0.00250161	0.0382287	0.163656	0.143143	0.0918958	0.000520743	0.0430072	0.0129063	0.021912	0.00705556	0.00675945	0.0367481	0.10518	0.00656544	0.0058507	0.00570775
sample_20_18.a	0.0105466	0.00246387	0.0530232	0.0057991	0.00217341	0.00526827	0.00203319	0.0105666	0.0569093	0.00133209	0.0112276	0.00883387	0.0251295	0.0117284	0.0176076	0.0224152	0.0269523	0.000681069	0.00249392	0.0245485	0.183398	0.164068	0.033132	0.00187294	0.0371684	0.0265116	0.0295965	0.0100858	0.00377593	0.0505694	0.139799	0.00807267	0.00801258	0.00220346
sample_20_19.a	0.0112068	0.00106635	0.0619895	0.00745443	0.00217295	0.00481872	0.00271619	0.0101907	0.0596455	0.00131785	0.0135306	0.00848054	0.0349181	0.00771599	0.0232486	0.0206531	0.0279667	0.000633777	0.00313871	0.0261358	0.184721	0.16102	0.039596	0.00138827	0.0378757	0.0237616	0.0234296	0.01006	0.0037926	0.0397368	0.126172	0.00669993	0.0059052	0.00684077
sample_20_23.a	0.0128308	0.00213512	0.0464615	0.0136828	0.0013332	0.00470128	0.00200481	0.0226443	0.0492682	0.00100241	0.0104751	0.00733761	0.0208901	0.00649559	0.0359864	0.0192763	0.0257117	0.000932237	0.00261628	0.0518745	0.155674	0.17926	0.025822	0.000831997	0.0610365	0.02084	0.0251504	0.00640537	0.0208601	0.0363573	0.107719	0.0055433	0.0155072	0.0013332
sample_20_29.a	0.0361472	0.000677375	0.0496536	0.0259968	0.00130343	0.00437215	0.0020116	0.0568892	0.0367014	0.000903166	0.0068148	0.00232976	0.0337969	0.00323293	0.0692872	0.0124288	0.0179094	0.00365372	0.00151896	0.114343	0.103156	0.0858829	0.0488941	0.000307898	0.0793452	0.0102119	0.0131985	0.00347924	0.0452404	0.0238723	0.0698004	0.00774876	0.0275876	0.00130343
sample_21_18.a	0.0344349	0.00284885	0.0494665	0.0116855	0.000331503	0.00407127	0.00295245	0.0405573	0.0454263	0.000932353	0.00910598	0.00254843	0.0344556	0.00477572	0.0225837	0.017321	0.0176215	0.000321144	0.00170931	0.0983839	0.160479	0.0956801	0.0524397	0.000911634	0.040029	0.0206154	0.0240547	0.00189578	0.0199938	0.0471874	0.114379	0.00824614	0.00718947	0.00536621
sample_21_19.a	0.015178	0.0048892	0.0607731	0.00809423	0.00304172	0.00627737	0.00278654	0.0179135	0.0802687	0.00151065	0.0151882	0.00972737	0.0251605	0.00783905	0.0243644	0.0246706	0.0236703	0.000745118	0.00275592	0.0353064	0.20948	0.133295	0.0353574	0.0015821	0.0368987	0.0246093	0.0211491	0.00298047	0.00520562	0.039726	0.10201	0.00585888	0.00725725	0.00442988
sample_21_21.a	0.0132518	0.00174815	0.0446179	0.00688207	0.00121567	0.00422971	0.00271264	0.0147387	0.0615569	0.00130609	0.0148492	0.00579701	0.0241124	0.00659071	0.0177829	0.0195812	0.0212591	0.000974541	0.00219021	0.0379066	0.200595	0.125756	0.0320694	0.0012659	0.044638	0.0227761	0.0266743	0.00556594	0.00840919	0.0580807	0.146352	0.00903209	0.0113127	0.00416943
sample_21_22.a	0.00916815	0.460432	0.0268532	0.00571131	0.0011122	0.00271538	0.00148294	0.0142081	0.0312318	0.000531051	0.00686359	0.00265526	0.0150097	0.00270536	0.0165027	0.0100198	0.0103605	0.0012124	0.00117232	0.038887	0.0936955	0.0637462	0.0235967	0.000210417	0.0292179	0.00967916	0.0123745	0.00105208	0.0110318	0.0231959	0.0627042	0.00250496	0.00599186	0.00216429
sample_21_24.a	0.0101949	0.00285978	0.0487969	0.00609083	0.00229786	0.00477633	0.00212728	0.0103454	0.0708523	0.00151518	0.0143792	0.00602059	0.0196572	0.00660258	0.0170684	0.0211724	0.0208613	0.00123422	0.00286981	0.0185234	0.205011	0.138664	0.0214032	0.00182625	0.0451745	0.0256979	0.0256176	0.00399366	0.00369263	0.0605671	0.15202	0.00856931	0.0131048	0.00641193
sample_21_8.a	0.0135602	0.0024125	0.0498382	0.0070465	0.00201041	0.00466416	0.00259343	0.0139221	0.0564625	0.00092479	0.0146157	0.00624233	0.0294827	0.00816228	0.0153294	0.0190688	0.024517	0.000794114	0.00278442	0.03475	0.1931	0.128727	0.0388211	0.00179932	0.0449931	0.027985	0.0289098	0.0041314	0.00738827	0.0580105	0.131551	0.00878551	0.00998171	0.00663437
sample_22_21.a	0.01442	0.00739946	0.0327765	0.0082415	0.000410496	0.00339975	0.00272611	0.0132832	0.0351974	0.000957824	0.00953614	0.00751524	0.0233351	0.00710474	0.0330712	0.0178303	0.0224405	0.00131569	0.00244193	0.0475123	0.167714	0.150042	0.048407	0.000642058	0.0353658	0.0216721	0.0303241	0.00701001	0.0108939	0.0588167	0.148684	0.0103466	0.00900986	0.0101571
sample_22_23.a	0.018871	0.0013781	0.0491591	0.0104012	0.00157929	0.00460709	0.00275621	0.0178852	0.0527502	0.00127751	0.00825856	0.00672957	0.0406088	0.022965	0.00838933	0.0210739	0.0276727	0.000342011	0.00219289	0.0484046	0.176427	0.147276	0.0412928	2.01183E-05	0.0330443	0.0179355	0.0290709	0.00536153	0.00926447	0.046594	0.126856	0.00716211	0.0073633	0.00502957
sample_22_24.a	0.011733	0.00182133	0.0379963	0.00741613	0.00116726	0.00343134	0.00259615	0.0127896	0.0423233	0.000784882	0.00885508	0.00553442	0.0312645	0.00828151	0.0145002	0.0147518	0.0231641	0.00178108	0.0031194	0.0393145	0.172	0.158466	0.0718871	0.000603755	0.0420616	0.0177907	0.0287186	0.00470929	0.00396466	0.0493167	0.153897	0.00931796	0.00821107	0.00642999
sample_22_25.a	0.0454043	0.0123715	0.086748	0.0149279	0.00571236	0.00802676	0.00269312	0.0282567	0.0726406	0.00123084	0.0097836	0.00351368	0.0544515	0.00853172	0.0263947	0.0228389	0.0236595	0.00174632	0.00122032	0.0259739	0.139863	0.123189	0.0307184	0.00069432	0.0275414	0.0187466	0.0213556	0.0132236	0.00665916	0.0356523	0.112648	0.006049	0.0055756	0.00195672
sample_22_27.a	0.0146369	0.00185737	0.0533286	0.00919598	0.00204916	0.00483521	0.00236208	0.0136577	0.0570837	0.00207944	0.00834805	0.00832787	0.0402564	0.00892343	0.028234	0.0229142	0.0297885	0.000615757	0.0043204	0.0201181	0.177378	0.158391	0.0363902	0.00174633	0.0319083	0.0240246	0.0260435	0.0130823	0.0045021	0.0437894	0.131358	0.00758088	0.00707616	0.00379549
sample_22_30.a	0.0286461	0.00419894	0.0363078	0.0165262	0.00375312	0.00501799	0.00136854	0.0275471	0.0300768	0.00022809	0.00402268	0.00377386	0.0321607	0.0808995	0.000984936	0.0131981	0.0201756	0.00082942	0.00207355	0.0573751	0.133837	0.116409	0.0461157	0.000331768	0.0359035	0.0162877	0.0236385	0.00489357	0.0187345	0.0427047	0.176366	0.00368055	0.00749588	0.00443739
sample_23_12.a	0.0241304	0.00164741	0.086468	0.0096099	0.00211207	0.00585042	0.00328426	0.0179314	0.0512915	0.00144677	0.00708598	0.00715991	0.0397596	0.0108771	0.0212791	0.0193782	0.0264747	0.00277737	0.00344267	0.0410691	0.179726	0.147359	0.0371935	0.00103491	0.027742	0.0207616	0.024426	0.00209095	0.00616723	0.0458002	0.106828	0.00693814	0.0062834	0.00457262
sample_23_13.a	0.0187659	0.00439794	0.0517968	0.00693164	0.00106086	0.00400655	0.00182303	0.0163558	0.0362855	0.00116386	0.00297659	0.00520131	0.0300852	0.00787921	0.0176947	0.0190028	0.0219897	0.00197753	0.00187453	0.0548249	0.174681	0.138437	0.0460702	0.00140075	0.0335355	0.0217425	0.0254298	0.00219382	0.011206	0.0624157	0.150735	0.0100009	0.00865168	0.00740542
sample_23_21.a	0.00579176	0.00251511	0.0472359	0.00547111	0.00147299	0.00431877	0.00338688	0.00514043	0.0449713	0.00120244	0.00577172	0.00987004	0.021654	0.0115535	0.0176558	0.0229566	0.0276261	0.00142289	0.00350712	0.0137078	0.194545	0.170466	0.0273054	0.000992014	0.0382677	0.0262032	0.031524	0.00386785	0.0023147	0.0620359	0.160806	0.00933896	0.00893814	0.00616251
sample_23_22.a	0.0189356	0.0149114	0.0558918	0.0104089	0.00108144	0.00345229	0.0020069	0	0.0426753	0.00112304	0.00583354	0.00806921	0.0345333	0.00385783	0.0944181	0.0120726	0.0263913	0.00112304	0.00218368	0.0460132	0.168954	0.13283	0.0447342	0.00115423	0.0278159	0.0220032	0.0252579	0.00233966	0.0111056	0.0467931	0.114685	0.00602071	0.00598952	0.00533442
sample_23_23.a	0.00986548	0.0021901	0.0401652	0.0050533	0.00129597	0.00358653	0.00207959	0.0117743	0.0397432	0.0012357	0.00545515	0.00806719	0.0163253	0.00713288	0.0149991	0.0203438	0.0185857	0.000663057	0.00250153	0.047941	0.191925	0.165955	0.0397231	0.000833844	0.0356343	0.0260501	0.0293453	0.00275269	0.0107496	0.0653412	0.151046	0.0093933	0.00582686	0.00641959
sample_23_24.a	0.01482	0.0768056	0.0558875	0.00874235	0.00173207	0.00510398	0.00315668	0.0166545	0.0479036	0.00120938	0.00663107	0.0083119	0.0357073	0.0101977	0.0206004	0.0211743	0.0262885	0.000184481	0.00126062	0.0422667	0.159412	0.136454	0.0418977	0.000983899	0.0284921	0.022312	0.02429	0.00283896	0.00753298	0.0445829	0.111058	0.0043558	0.0062826	0.00486825
sample_24_15.a	0.0157451	7.26058E-05	0.0597753	0.0105071	0.00245823	0.00599517	0.00285237	0.0142722	0.0363133	0.00140025	0.00631671	0.00855712	0.0338862	0.0100818	0.0248623	0.02229	0.0217921	7.26058E-05	0.00324652	0.0395494	0.151311	0.127102	0.045835	0.00257232	0.0428686	0.0277354	0.0310442	0.0044497	0.0101752	0.0507722	0.157368	0.00984328	0.0122496	0.00662787
sample_24_16.a	0.0167772	0.0013261	0.0443038	0.00871007	0.00202934	0.00385775	0.00129596	0.0155314	0.0451879	0.00087402	0.00817762	0.00572634	0.0303195	0.00768535	0.0220414	0.0202431	0.0233976	0.00111513	0.00209966	0.0259996	0.162246	0.141652	0.0352622	0.00277276	0.0407474	0.0296966	0.0338356	0.00198915	0.00393811	0.0536066	0.178119	0.00729355	0.0144163	0.00772554
sample_24_17.a	0.0159263	0.00105306	0.0447603	0.00685996	0.00189552	0.00373086	0.00221645	0.0180024	0.0409893	0.00140409	0.00555617	0.00408188	0.0428748	0.0066995	0.0134792	0.0184336	0.0211415	0.00197575	0.00200584	0.0723104	0.1582	0.11683	0.056354	0.00142414	0.04124	0.025083	0.0278711	0.0023368	0.0237993	0.0550602	0.142274	0.00915665	0.0108115	0.00416211
sample_24_24.a	0.00321235	0	0.968327	0.000580424	7.00511E-05	0.000360263	0.000160117	0.000750548	0.00125091	4.00292E-05	0.000160117	0.000140102	0.00111081	0.000240175	0.00100073	0.000590431	0.000690504	3.00219E-05	8.00584E-05	0.000880643	0.00404295	0.00386282	0.00138101	9.00657E-05	0.00180131	0.00052038	0.000770563	9.00657E-05	0.000360263	0.0015111	0.00472345	0.000280205	0.000470343	0.000420307
sample_24_25.a	0.0132728	0.0030147	0.0497628	0.0076278	0.0016591	0.00406681	0.00204352	0.009904	0.0257868	0.000303493	0.00895305	0.00704104	0.0210624	0.00612045	0.0169855	0.0191707	0.0234701	0.00350029	0.00298435	0.0215885	0.154023	0.186112	0.0594746	0.000768849	0.0521604	0.0156805	0.0305213	0.0030754	0.00856862	0.0498842	0.158595	0.00940829	0.0145576	0.00885189
sample_24_27.a	0.0217014	0.000826913	0.0371203	0.0131197	0.000877335	0.00428583	0.00208745	0.0183434	0.0407507	0.00137147	0.00429591	0.00473962	0.0372716	0.0164677	0.0131701	0.021056	0.0245049	0.000443709	0.00218829	0.0345186	0.146111	0.113569	0.0349724	0.00134121	0.0387136	0.0280041	0.0306966	0.00364043	0.00868259	0.0530838	0.21287	0.00866242	0.0134726	0.00703885
sample_25_12.a	0.01046	0.232743	0.0362506	0.00720962	0.0023897	0.00381745	0.00210618	0.0091234	0.0301244	0.00119485	0.00440475	0.0099031	0.0179532	0.00902215	0.0187126	0.0184088	0.0232287	0.00191379	0.0020758	0.0217301	0.122513	0.11422	0.0368885	0.00225807	0.0329799	0.0220845	0.0268133	0.00340229	0.00443513	0.0368379	0.116812	0.00541734	0.00730075	0.00526545
sample_25_13.a	0.00957562	0.0139419	0.837887	0.00104388	0.000321195	0.00104388	0.000712651	0.00212792	0.00571125	2.00747E-05	0.000762838	0.000742763	0.00445658	0.00137512	0.00266993	0.00252941	0.00326214	0.000662464	0.000351307	0.00460714	0.019633	0.0187196	0.0182278	0.000130485	0.00799976	0.00169631	0.00405508	0.000291083	0.00129482	0.00665476	0.0229152	0.00141526	0.00177661	0.00138515
sample_25_14.a	0.0706389	0.0753757	0.0842446	0.0089193	0.00161253	0.011328	0.00438406	0.0152787	0.030376	0.000645012	0.00238856	0.00687341	0.0256795	0.00685325	0.0123963	0.0154198	0.0224948	0.00111869	0.00210637	0.0236336	0.123369	0.116687	0.0349818	0.00146135	0.0403737	0.024329	0.0263245	0.00235832	0.00857664	0.041694	0.131139	0.00412203	0.0115699	0.0112474
sample_25_21.a	0.0017042	0.00452424	0.0389633	0.0153784	0.00243457	0.0056198	0.00425035	0.0162406	0.052536	0.000791236	0.00528505	0.0105904	0.0270745	0.0103875	0.0225198	0.0241834	0.0283932	0.000689795	0.00267803	0.0331609	0.177703	0.148691	0.0391154	0.00168391	0.0444208	0.0280179	0.0301684	0.00298235	0.00754717	0.0470075	0.141946	0.00614729	0.00936295	0.00780077
sample_25_22.a	0.00276434	0.47793	0.0204421	0.00332522	0.00106167	0.0022936	0.00143225	0.00499785	0.0240377	0.000570896	0.00252396	0.00651022	0.0162355	0.00603948	0.00910429	0.0122192	0.0142524	0.000520818	0.00156245	0.0135413	0.0911932	0.0830304	0.0227257	0.000851337	0.0224653	0.0137516	0.0170668	0.00175275	0.00282443	0.0295163	0.080917	0.00468736	0.00427671	0.00357561
sample_25_23.a	0.0045551	0.82175	0.00755847	0.00131147	0.000380426	0.000850953	0.000390437	0.00300336	0.00691775	0.000220247	0.00109122	0.00148166	0.00558626	0.0011613	0.00910019	0.00365409	0.0043749	0.000100112	0.00033037	0.0090201	0.0289224	0.0229857	0.00868973	0.00041046	0.00690774	0.00448502	0.00521584	0.000500561	0.00191214	0.00894001	0.0238267	0.00142159	0.00169189	0.0012514
sample_26_10.a	0.0170304	0.353506	0.0384788	0.0100574	0.000855084	0.00548679	0.00255507	0.0203286	0.0370842	0.00106886	0.00553768	0.00542571	0.0416853	0.00394967	0.0413698	0.0131113	0.0188118	0.00213771	0.00212753	0.0474164	0.102691	0.0711552	0.0348854	0.000458081	0.0211939	0.0106682	0.0133963	0.000997598	0.00587361	0.0167148	0.047223	0.00255507	0.00182214	0.0023413
sample_26_15.a	0.0138713	0.000689005	0.0493551	0.0126858	0.000820727	0.00355648	0.00304986	0.0119968	0.0358688	0.000810594	0.00903813	0.00475211	0.0452818	0.0082478	0.0188159	0.0166577	0.0222508	0.00365781	0.00305999	0.0297589	0.149747	0.151997	0.079418	0.00134761	0.0349164	0.0166982	0.0297893	0.00287761	0.00920025	0.0473995	0.155898	0.0108316	0.00734601	0.00830859
sample_26_22.a	0.0618682	0.0764875	0.0589678	0.0374493	0.00775219	0.0064726	0.00280444	0.0306142	0.0429623	0.00159949	0.00575816	0.00491576	0.052218	0.00544892	0.0230966	0.0168799	0.0212732	0.00245255	0.00207933	0.0790467	0.124909	0.085338	0.0600874	0.00105566	0.028247	0.0183835	0.0172318	0.00139689	0.0147153	0.0288334	0.0691299	0.00481979	0.00310301	0.00260183
sample_26_23.a	0.0209539	0.164742	0.0482944	0.0351057	0.000334533	0.00627503	0.0038522	0.0116276	0.0489736	0.00189569	0.00826195	0.00934665	0.0404075	0.00589994	0.0488824	0.0204471	0.0256171	0.0021694	0.0027675	0.0250089	0.14463	0.110254	0.0358558	0.000871813	0.027452	0.0146586	0.0196361	0.00185514	0.00379137	0.0255462	0.0757261	0.00346698	0.00267626	0.00271681
sample_26_25.a	0.0186846	0.00142253	0.0266548	0.0355633	0.0002724	0.00393466	0.0038136	0.0102806	0.022811	0.0006356	0.00984675	0.000776844	0.0243445	0.00761711	0.0222763	0.0125001	0.0180288	0.00874706	0.00148307	0.0307106	0.112077	0.154996	0.200718	6.05333E-05	0.0567399	0.0067192	0.0220341	0.0010896	0.00688062	0.0282791	0.128472	0.00873697	0.00782897	0.00496373
sample_26_7.a	0.00306129	0.97676	0.000910382	0.000300126	4.00168E-05	0.00031013	0.000150063	0.000470197	0.000790332	2.00084E-05	0.000110046	0.000230097	0.000710298	0.000160067	0.000700294	0.000420176	0.000610256	2.00084E-05	6.00252E-05	0.000700294	0.00306129	0.00300126	0.000950399	5.0021E-05	0.00102043	0.000620261	0.000650273	2.00084E-05	0.000230097	0.000960403	0.00235099	0.000140059	0.000160067	0.000250105
sample_27_22.a	0.0098206	0.00130604	0.0527984	0.00619609	0.00194387	0.00494067	0.00259183	0.00859555	0.0378549	0.00140728	0.0097396	0.00963836	0.035506	0.0117138	0.0229518	0.0213016	0.0271636	0.000668206	0.00238934	0.0190641	0.160288	0.149283	0.0401227	0.0022071	0.0316993	0.0285304	0.0319321	0.00409023	0.0060746	0.0577492	0.173632	0.0102661	0.00931438	0.00721865
sample_27_23.a	0.00852043	0.00470593	0.0254369	0.00440533	0.00043535	0.00244626	0.00155482	0.0112984	0.0248875	0.000870701	0.00464374	0.00448826	0.0264838	0.00564919	0.0271368	0.0143873	0.0200883	0.00154446	0.00251881	0.051475	0.155897	0.136348	0.0488318	0.00133715	0.0428198	0.0288472	0.0351494	0.00416693	0.0155793	0.0654995	0.191357	0.0111533	0.0110496	0.00898688
sample_27_24.a	0.0154952	0.0121203	0.0739862	0.012183	0.00237182	0.00519293	0.00394955	0.0149832	0.0513338	0.00170312	0.00779462	0.0093828	0.0175745	0.0125801	0.0366013	0.0216285	0.0301336	0.00233003	0.00340623	0.0289738	0.158337	0.154273	0.0316173	0.000480634	0.0399239	0.0228719	0.0305516	0.00321815	0.00724085	0.0471334	0.120723	0.00661394	0.0083484	0.00494217
sample_27_25.a	0.0115328	0.00123998	0.0463632	0.00674429	0.0018751	0.00429457	0.0021372	0.0123797	0.035032	0.0010182	0.00635113	0.00559504	0.0441151	0.010434	0.0177529	0.0180251	0.0245174	0.0022985	0.00349816	0.0420888	0.165311	0.128121	0.0524825	0.00194566	0.0354857	0.0267655	0.0328242	0.00423408	0.011805	0.0553657	0.162317	0.00994002	0.0093049	0.00680478
sample_27_26.a	0.028676	0.00163481	0.0608992	0.0112278	0.00236482	0.00487358	0.0030537	0.0173249	0.0401917	0.00164509	0.00493528	0.00494556	0.0420013	0.0114642	0.0148881	0.0167902	0.0247381	0.000647755	0.00221059	0.0414872	0.138023	0.139915	0.0475432	0.00168622	0.0402636	0.0218386	0.0286349	0.00337244	0.0103744	0.0396776	0.169177	0.00617938	0.0124307	0.00488387
sample_27_29.a	0.0137523	0.000242153	0.047129	0.00772871	0.00424776	0.00428812	0.00456054	0.0120774	0.0534149	0.00122085	0.00424776	0.00602355	0.0363532	0.0392287	0.0104428	0.0204014	0.0237411	0.000464126	0.00299664	0.0262635	0.159266	0.129491	0.0355763	0.00220964	0.0370897	0.0280695	0.0319642	0.00474216	0.00599328	0.0540404	0.163857	0.00994844	0.0105437	0.00838454
sample_28_10.a	0.0175367	0.00871182	0.0537606	0.0128623	0.00276354	0.00519833	0.00132526	0.0134478	0.0547263	0.00152046	0.00851663	0.00657496	0.0420181	0.00908166	0.0226631	0.02067	0.0233925	0.000318475	0.00287654	0.0127287	0.19089	0.126321	0.0323817	0.00160265	0.0324022	0.0281799	0.0266286	0.0039347	0.0034724	0.0684207	0.142851	0.00811597	0.00873237	0.00537298
sample_28_20.a	0.0130947	0.00179352	0.0469169	0.0089778	0.00131457	0.00418828	0.00238457	0.0105573	0.0328642	0.000937522	0.00519713	0.0080097	0.0326197	0.00649132	0.0262812	0.0172728	0.0259551	0.00157952	0.00324057	0.0291651	0.178843	0.14178	0.0518694	0.0013859	0.0362169	0.028146	0.0349329	0.00380104	0.00880456	0.0584117	0.153652	0.00926313	0.00739827	0.00665437
sample_28_23.a	0.0187192	0.00056015	0.0326822	0.035483	0.000244429	0.00215912	3.05536E-05	0.0159184	0.0330285	0.00117122	0.0050108	0.00420622	0.0361653	0.00755693	0.0175378	0.0166517	0.0213774	0.00132399	0.00282112	0.0230069	0.172394	0.131177	0.0352691	0.00123233	0.0342608	0.0273862	0.0283843	0.00361551	0.00671161	0.0743166	0.178881	0.0114474	0.0125881	0.00668106
sample_28_24.a	0.0148494	0.0664555	0.0512191	0.0164993	0.000488868	0.00543866	0.00222028	0.0119671	0.0455157	0.00108977	0.00856538	0.00733302	0.0336402	0.00831076	0.0215611	0.0206445	0.0272137	0.00210824	0.00126291	0.0281405	0.176838	0.137881	0.0552828	0.00102866	0.0316746	0.0211639	0.0272849	0.00228138	0.00723117	0.0450981	0.10419	0.00689508	0.00502108	0.0036054
sample_28_29.a	0.01299	0.000121213	0.0437681	0.0113941	0.000494954	0.00407075	0.00200002	0.0103637	0.0364852	0.000595966	0.00739401	0.006394	0.0277983	0.0195052	0.0100607	0.0173032	0.0236164	0.00117173	0.00325256	0.0190305	0.172173	0.136395	0.0356064	0.00243437	0.0355862	0.027677	0.0329397	0.00318185	0.00444449	0.0702936	0.192467	0.0114042	0.0118284	0.00575763
sample_28_25.a	0.0128054	0.00624036	0.0357375	0.00898003	0.00101469	0.00287158	0.00182645	0.0142057	0.0398673	0.00111616	0.00638242	0.0023135	0.0311206	0.0077624	0.0208722	0.0174629	0.0210752	0.000994399	0.00285129	0.0203852	0.193289	0.100292	0.0344082	0.00243526	0.0380713	0.0328456	0.0304611	0.00372392	0.00595625	0.0823119	0.190255	0.0106949	0.0120546	0.00731593
sample_29_10.a	0.0188461	0.301786	0.0226133	0.00956755	0.000258025	0.00233254	0.00111467	0.0198576	0.0337703	0.000361234	0.0160594	0.00214676	0.0255754	0.00464444	0.0213541	0.0131696	0.0172051	0.000402518	0.0010321	0.0281866	0.127825	0.0967592	0.0253999	0.00114563	0.0349778	0.01479	0.0187429	0.00216741	0.0128909	0.0333265	0.0778615	0.00265249	0.00725565	0.00392197
sample_29_14.a	0.0542306	0.00327665	0.0733513	0.0129096	0.00313148	0.00418913	0.00315222	0.0197014	0.0630859	0.00156574	0.012246	0.00360846	0.0308793	0.00681253	0.0192659	0.0172957	0.0166321	0.00136873	0.002219	0.0224181	0.164061	0.11124	0.0203546	0.000819162	0.0366238	0.0220448	0.0217337	0.00306927	0.00506014	0.0610431	0.155537	0.00818125	0.0135732	0.00531937
sample_29_15.a	0.00143882	0.0175409	0.0434502	0.0132456	0.000158693	0.00437993	0.00262373	0.0181545	0.0283214	0.000507818	0.0059986	0.00555426	0.0283638	0.010241	0.0114788	0.0157635	0.021815	0.00070883	0.000994477	0.0274433	0.170511	0.137248	0.0404033	0.00152345	0.0406995	0.0260045	0.0302892	0.00349125	0.0114682	0.062176	0.18529	0.00724699	0.0150335	0.0104314
sample_29_21.a	0.00307658	0.851943	0.00617321	0.00285611	0.000501072	0.00104223	0.000952037	0.00545167	0.00644379	6.01287E-05	0.00102219	0.000370793	0.005141	0.00103221	0.00320686	0.00241517	0.00365783	0.000170365	0.000290622	0.00765638	0.019642	0.0154831	0.00529132	0.0001403	0.00525124	0.00300643	0.00324695	0.000501072	0.00287616	0.00543162	0.0324194	0.000481029	0.00202433	0.000741587
sample_29_22.a	0.00946064	0.824937	0.00733454	0.00298061	0.000305182	0.000895201	0.00113935	0.00664279	0.00661228	8.13819E-05	0.00135297	0.000600191	0.00611381	0.000864682	0.00464894	0.00308234	0.00336718	0.00074261	0.0003357	0.0108543	0.0241602	0.0170597	0.0193078	0.000152591	0.00785335	0.00301113	0.00424203	2.03455E-05	0.00275681	0.00768041	0.0171309	0.00115969	0.00200403	0.00110883
sample_29_27.a	0.0239087	0.00618929	0.0402249	0.0128137	0.00204497	0.003285	0.00497101	0.0215592	0.0337964	0.000870199	0.00594998	0.00401379	0.0293039	0.00493838	0.0230494	0.0119326	0.018644	0.00196883	0.00175128	0.0525491	0.134837	0.109025	0.0460444	0.000826689	0.0408015	0.0239631	0.0304896	0.00306745	0.0122263	0.0629589	0.196872	0.0113126	0.0112908	0.01252
sample_3_10.a	0.00844651	0.00087586	0.0464105	0.00718809	0.000885927	0.00372492	0.00244637	0.0106412	0.0594678	0.000422829	0.0230341	0.00576859	0.0314907	0.0098358	0.0209703	0.0204267	0.0250274	0.00466118	0.00253697	0.0221079	0.186266	0.168618	0.0826227	0.00138929	0.0434507	0.0120406	0.0253295	0.00083559	0.00323162	0.0321249	0.120083	0.00696661	0.00707735	0.00359404
sample_3_11.a	0.00799255	0.00231363	0.0456316	0.00479753	0.00250393	0.00433681	0.00219344	0.00785233	0.0653025	0.000240377	0.0250193	0.0064301	0.0282143	0.0139619	0.0174875	0.0208828	0.0281542	0.000801258	0.00384604	0.0138417	0.180213	0.236732	0.0277035	0.00148233	0.0273529	0.0232966	0.0308084	0.00221347	0.00149234	0.0323909	0.122663	0.00370582	0.00409643	0.00404635
sample_3_12.a	0.0237725	0.00495695	0.0749074	0.00951735	0.00296374	0.00632403	0.00364206	0.0247743	0.0787686	4.17428E-05	0.0193791	0.00701278	0.0317767	0.00942343	0.0139943	0.0223532	0.0255048	0.00181581	0.00256718	0.0415132	0.180621	0.135163	0.052095	0.000511349	0.037078	0.0188051	0.0203913	0.00124185	0.00530133	0.0354709	0.0927837	0.00597965	0.00586486	0.0036838
sample_3_21.a	0.0154372	0.00815083	0.0550696	0.00883007	0.00173926	0.00399308	0.00309773	0.0160855	0.0662255	0.000648362	0.019667	0.00798617	0.0236703	0.0103532	0.0344352	0.021715	0.0279722	0.00125556	0.00369463	0.0366787	0.188745	0.176097	0.0361127	0.00178042	0.0298349	0.0232381	0.0266857	0.00167751	0.00466203	0.0305142	0.103295	0.00379755	0.00411658	0.00273753
sample_3_28.a	0.0174141	0.00365859	0.0597739	0.00782815	0.0021461	0.00550832	0.00188039	0.0178228	0.0567183	0.000143073	0.0239443	0.00721498	0.023648	0.0117218	0.0184871	0.0227793	0.0263868	0.00105261	0.00351551	0.0416752	0.194692	0.156297	0.0305563	0.00259576	0.0317827	0.0238626	0.0279913	0.00101173	0.00946327	0.0382925	0.116083	0.004609	0.00579447	0.00364837
sample_3_9.a	0.0182759	0.00143755	0.0485147	0.00609198	0.00174918	0.00410153	0.00211108	0.0255441	0.0616537	0.000341794	0.0151294	0.0039809	0.0318673	0.00902739	0.014848	0.0195426	0.0253028	0.00188992	0.00283488	0.0783614	0.179945	0.170435	0.0359186	0.00178939	0.033717	0.022086	0.0259663	0.000753958	0.00937924	0.0319075	0.103795	0.00431264	0.00469465	0.00269414
sample_30_10.a	0.0213177	0.048907	0.0563432	0.00767109	0.00128703	0.00529111	0.00210419	0.02	0.047906	0.000970378	0.0101736	0.00539326	0.0331461	0.00307457	0.0646067	0.013953	0.0249745	0.00150153	0.00284985	0.0381716	0.133279	0.130776	0.0382942	0.00227784	0.0312768	0.0204801	0.0268539	0.00319714	0.00870276	0.0393973	0.131798	0.00793667	0.00908069	0.00700715
sample_30_18.a	0.0206166	0.000900773	0.0366787	0.00754018	0.00127525	0.00440266	0.00228736	0.0224282	0.0392697	0.000991863	0.00723655	0.00445326	0.0372151	0.0516376	0.00207481	0.0143213	0.0252014	0.00221651	0.00206469	0.0768289	0.151613	0.116959	0.0595927	0.000921015	0.037964	0.0184709	0.0281365	0.00209506	0.0145743	0.0471438	0.138426	0.00937209	0.00921015	0.00588033
sample_30_22.a	0.0174099	0.0918862	0.0692138	0.0106974	0.00108495	0.00591146	0.00136886	0.00836527	0.0464399	0.000872016	0.0133642	0.00347793	0.0393827	0.00571881	0.0231693	0.015169	0.0245787	0.00274787	0.00316359	0.0129281	0.13208	0.148638	0.0548458	0.00102411	0.0382166	0.0120054	0.0247916	0.0029101	0.00319401	0.0348705	0.128105	0.00834499	0.00734116	0.00668208
sample_30_23.a	0.0177611	0.000637213	0.0453837	0.00903224	0.000970992	0.00448072	0.00204313	0.0178925	0.0441801	0.000829389	0.00885018	0.00624064	0.0321742	0.0209572	0.00677671	0.0155359	0.0234454	0.00145649	0.00151717	0.0604341	0.170106	0.135797	0.0497836	0.00145649	0.0371404	0.0233443	0.0286443	0.00226565	0.0123296	0.049996	0.143848	0.00926488	0.00925476	0.00616984
sample_30_8.a	0.0327839	0.0262813	0.0753324	0.0145983	0.00160397	0.00557055	0.00264438	0.025035	0.0462876	0.000877849	0.00951545	0.00725038	0.0334124	0.00225423	0.0912746	0.0116613	0.0217403	0.00121382	0.00238428	0.0592494	0.124622	0.119062	0.043925	0.00187491	0.0342253	0.0166683	0.0239078	0.00223255	0.0109352	0.0322311	0.0996196	0.00594987	0.00932037	0.00445427
sample_30_9.a	0.0201735	0.00224832	0.0367395	0.00960644	0.00129789	0.00403675	0.00286149	0.0244351	0.0354621	0.000929985	0.00954512	0.0054675	0.0377002	0.00767493	0.0247519	0.0155338	0.0256308	0.00184975	0.00207458	0.0808883	0.160612	0.13124	0.049606	0.00155338	0.0325086	0.0220539	0.0290544	0.00227897	0.0146038	0.049606	0.13216	0.00988237	0.009586	0.00634638
sample_31_12.a	0.0289587	0.00185059	0.0488169	0.00841917	0.000172857	0.00392488	0.00171841	0.049	0.0256236	4.06723E-05	0.00268437	0.00427059	0.0270064	0.00542975	0.0100156	0.0116933	0.0194515	0.00166756	0.00202345	0.0809379	0.156893	0.129785	0.0607136	0.0004779	0.0413637	0.0201125	0.0283689	0.00263353	0.0255625	0.0543077	0.120502	0.00998505	0.00972068	0.00586698
sample_31_14.a	0.0190874	0.000173429	0.0601491	0.0107832	0.0018261	0.0054171	0.00270345	0.0270957	0.0468563	0.00135682	0.00648827	0.0125277	0.035308	0.00547831	0.0563643	0.0199953	0.0294319	0.00215256	0.00337676	0.0401028	0.167359	0.140079	0.0452955	0.00210155	0.0399498	0.0222703	0.0274833	0.00286667	0.0084674	0.0371749	0.102772	0.00521306	0.00814095	0.00415209
sample_31_17.a	0.0145125	0.0014342	0.0384928	0.00745183	0.000681998	0.00351029	0.00189555	0.022877	0.0340999	0.00128376	0.00323949	0.00692028	0.0286239	0.0189756	0.00752204	0.0162075	0.0239101	0.00172505	0.00208611	0.0455535	0.178834	0.147051	0.0500667	0.00184541	0.0418125	0.0270493	0.0295867	0.00374096	0.00944768	0.0586318	0.147522	0.00814386	0.0091468	0.00611793
sample_31_19.a	0.0198029	0.00375268	0.0339924	0.0147924	5.19761E-05	0.00319134	0.0019647	0.0247718	0.0280567	0.000426204	0.00332647	0.00765089	0.0166739	0.00581093	0.0388054	0.013441	0.0217884	0.00100834	0.00277553	0.0590033	0.134753	0.122196	0.0472047	0.00242209	0.0574856	0.02262	0.0320381	0.00290027	0.0212582	0.047423	0.173257	0.00862804	0.0195638	0.00716231
sample_31_7.a	0.026353	0.0002166	0.0401225	0.0162656	0.00279517	0.00372345	0.00219694	0.0279001	0.0245067	0.000165028	0.00210411	0.00755005	0.0257238	0.00870525	0.0222995	0.0177302	0.0231556	0.00153683	0.00329025	0.0530051	0.143719	0.121853	0.0365744	0.0017328	0.0518499	0.0252081	0.0288697	0.00322837	0.0202779	0.0491578	0.175869	0.00537374	0.0217734	0.00516745
sample_31_8.a	0.0534428	0.00314491	0.0267577	0.0773047	1.03793E-05	0.00562556	0.00525191	0.0819027	0.0182675	0.000612376	0.00238723	0.00605111	0.0194092	0.00147386	0.120482	0.00783634	0.0173334	0.00522077	0.00146348	0.0828888	0.0962572	0.0720736	0.0225749	0.000799203	0.0745335	0.012808	0.0165134	0.00135968	0.0393478	0.0262284	0.0752392	0.00458763	0.0178108	0.00299961
sample_32_12.a	0.0184007	0.000982856	0.033559	0.00698132	0.000922061	0.00310056	0.00139829	0.0211365	0.037997	0.00103352	0.00329307	0.00518786	0.029283	0.00485348	0.014682	0.017509	0.0200118	0.000982856	0.00163134	0.0743525	0.202499	0.1208	0.0554655	0.00117537	0.0332448	0.0246221	0.0261115	0.00166174	0.0126353	0.063227	0.141997	0.00755887	0.00813642	0.00356665
sample_32_13.a	0.0192424	0.000121403	0.0362592	0.00717292	0.0011938	0.002509	0.00114322	0.0269111	0.0391526	0.000799239	0.00300474	0.0029845	0.0396079	0.00446158	0.0210736	0.0176844	0.0179272	0.00142649	0.00138602	0.104478	0.206447	0.124965	0.056837	0.000536198	0.0357634	0.0216402	0.020932	0.00130509	0.0194043	0.0558759	0.0925195	0.00430982	0.00719315	0.00373316
sample_32_22.a	0.0333532	0.000677952	0.0310728	0.0306414	0.000585504	0.00384173	0.00225984	0.0436971	0.0246323	0.000801216	0.00227011	0.00380064	0.0275906	0.00293779	0.0186642	0.0140007	0.0196914	0.00213658	0.0012121	0.0759204	0.160654	0.110167	0.0475286	0.000677952	0.05778	0.0215712	0.0244782	0.00159216	0.0250226	0.0482168	0.131595	0.00742666	0.0202975	0.00320486
sample_32_23.a	0.0532824	0.0216628	0.0736392	0.0299301	0.00073088	0.00381016	0.00348666	0.0398989	0.0459376	0.00106637	0.00366638	0.00653	0.0313799	0.00455302	0.0500593	0.0121374	0.0216388	0.00260002	0.00161752	0.0778687	0.138064	0.104109	0.0464528	0.00152167	0.0428583	0.0153844	0.0166545	0.000982495	0.0188831	0.031308	0.0770899	0.0054157	0.0135393	0.00224057
sample_32_25.a	0.02318	0.0117479	0.0365785	0.0105354	0.00110041	0.00271028	0.00311784	0.0285904	0.0295889	0.00110041	0.00404503	0.00141627	0.0488257	0.00330124	0.0299761	0.0117989	0.016659	0.00654134	0.001294	0.0843344	0.137613	0.118376	0.103184	0.000529828	0.0487238	0.0234857	0.0208671	5.0945E-05	0.0189312	0.0387386	0.10999	0.00716287	0.0116562	0.00424882
sample_32_30.a	0.0116944	0.00104307	0.031984	0.00487433	0.00077227	0.00310914	0.00114336	0.0143723	0.0365174	0.00100295	0.00388141	0.00515516	0.0236796	0.0057469	0.0148637	0.0180531	0.0201492	0.00121357	0.00155457	0.0539285	0.211622	0.168927	0.0434678	0.000942772	0.0329268	0.026869	0.0266684	0.00219646	0.00819409	0.0677993	0.135147	0.00789321	0.007823	0.00478406
sample_33_10.a	0.0167569	0.000933218	0.0718681	0.00484043	0.000789646	0.00691197	0.00236894	0.0144085	0.0453688	0.00137419	0.0114653	0.0119678	0.0372364	0.0160801	0.0232792	0.0242842	0.0330216	0.000615309	0.00370211	0.0309705	0.193863	0.155601	0.0390824	0.00225613	0.0334318	0.0231459	0.0292374	0.00289195	0.0031791	0.0408668	0.103095	0.00521987	0.00533268	0.00455329
sample_33_17.a	0.0150595	0.000923037	0.0477371	0.00964172	0.00120396	0.0051971	0.0019464	0.0164842	0.028273	0.000802641	0.00856819	0.00857822	0.0323163	0.0116082	0.0174273	0.0211997	0.0285138	0.00113373	0.00326073	0.044687	0.183654	0.149522	0.0433326	0.00252832	0.0398812	0.0262764	0.0257347	0.00352159	0.00955142	0.0518406	0.137623	0.00778562	0.00887921	0.00530746
sample_33_18.a	0.0184725	0.00292515	0.0513303	0.00798405	0.00112198	0.00507894	0.000921622	0.0207665	0.0423345	0.000731287	0.00575012	0.00696225	0.0363039	0.0100577	0.0191737	0.0192439	0.0242427	0.00143252	0.00256451	0.080692	0.168416	0.130149	0.0507193	0.0010819	0.0356527	0.021047	0.0304336	0.00330582	0.0163588	0.0433964	0.122185	0.00580021	0.00720268	0.00616084
sample_33_19.a	0.00471958	0.407036	0.0250909	0.00491999	0.000741505	0.00256521	0.00147299	0.00895819	0.0258725	0.00028057	0.0051705	0.0052707	0.0143692	0.00622263	0.0147399	0.0111927	0.0149804	0.000561139	0.00195397	0.0261731	0.105244	0.0890408	0.0191489	0.00116236	0.0293295	0.0150405	0.0167741	0.00219446	0.00723469	0.0298606	0.0858944	0.00422858	0.00911851	0.00343698
sample_33_20.a	0.020249	0.123251	0.0490867	0.0135096	0.000113008	0.00496209	0.00199306	0.0164478	0.0438678	0.000873246	0.00767429	0.00796195	0.0274713	0.00932832	0.0209887	0.0174855	0.0215743	0.000821878	0.00247591	0.0377448	0.137531	0.102396	0.0316526	0.00113008	0.0275227	0.0203723	0.0248618	0.00292794	0.0094516	0.0484189	0.138117	0.0084859	0.0110851	0.00816742
sample_33_9.a	0.0151202	0.00218618	0.0539834	0.00979206	0.00145407	0.00577559	0.00281662	0.0183741	0.0429508	0.000518583	0.0126188	0.00511465	0.0216279	0.0112766	0.0233566	0.022899	0.0282678	0.00426051	0.0031725	0.0552138	0.176399	0.143617	0.0689715	0.00145407	0.0454929	0.0180995	0.0254309	0.00223702	0.0130662	0.0387005	0.104103	0.0069246	0.0101276	0.00459606
sample_34_17.a	0.00327688	0.981371	0.0003808	0.000350737	1.0021E-05	0.000240505	0.000140295	0.000591242	0.000450947	1.0021E-05	4.00842E-05	5.01052E-05	0.00048101	9.01894E-05	0.000450947	0.000160337	0.000340716	3.00631E-05	2.00421E-05	0.00123259	0.00197415	0.00175368	0.000921936	3.00631E-05	0.000871831	0.000420884	0.000541136	5.01052E-05	0.000370779	0.000791662	0.00189398	0.000110231	0.000240505	0.000310652
sample_34_20.a	0.000120101	0.974969	0.000730614	0.000560471	4.00336E-05	7.00588E-05	0.000140118	0.000890748	0.00088074	1.00084E-05	0.000160135	0.000130109	0.000810681	0.000150126	0.000200168	0.000380319	0.000620521	4.00336E-05	4.00336E-05	0.00185155	0.0036931	0.00292246	0.00193162	3.00252E-05	0.00138116	0.000670563	0.000670563	5.0042E-05	0.000590496	0.00109092	0.00349293	2.00168E-05	0.000320269	0.000340286
sample_34_27.a	0.0221161	0.00119433	0.0335146	0.00971179	0.00108956	0.0028182	0.00274486	0.0197484	0.0459293	0.000639071	0.00600308	0.0115033	0.019476	0.0108747	0.0224199	0.0172968	0.0221999	0.00042954	0.00141434	0.0542268	0.157233	0.134834	0.0388995	0.00135148	0.0381452	0.0229856	0.0312726	0.00280772	0.016312	0.0589203	0.16157	0.00893652	0.0130538	0.00832888
sample_34_28.a	0.0112264	0.185282	0.029226	0.0115073	2.08088E-05	0.00359993	0.00250746	0.0120379	0.0358432	0.000645074	0.00608659	0.00943681	0.0275197	0.0111015	0.0178436	0.0137234	0.0249186	0.00089478	0.00313173	0.0375808	0.138171	0.116925	0.042731	0.00192482	0.0337832	0.0208609	0.0270619	0.0026011	0.0073039	0.0365507	0.110755	0.00456754	0.00804262	0.00458835
sample_34_29.a	0.00180388	0.717282	0.00967079	0.00257554	0.000410883	0.00103222	0.000230496	0.00421907	0.0138097	0.000270582	0.00172371	0.0033973	0.00806735	0.00368793	0.00268577	0.0063236	0.00768653	4.00862E-05	0.000911961	0.0128176	0.0543669	0.0394648	0.0116751	0.000741594	0.0113745	0.00797715	0.00939019	0.00111239	0.00257554	0.0150123	0.0415594	0.00183394	0.00250539	0.00176379
sample_34_30.a	0.022683	0.172287	0.0570597	0.0111861	0.00290011	0.00493019	0.00234081	0.015992	0.0523056	0.000300369	0.00558272	0.0121805	0.0239259	0.0123876	0.017411	0.0192857	0.021264	0.00126362	0.00303476	0.0267639	0.124166	0.108081	0.0333824	0.00269296	0.0264635	0.0199176	0.0256349	0.00330406	0.00551021	0.0365207	0.110795	0.00551021	0.00767494	0.00526163
sample_35_10.a	0.00693552	0.00338245	0.0275915	0.00932431	0.00146539	0.00348282	0.00188694	0.016581	0.0496728	0.00049181	0.00722659	0.00857154	0.0220612	0.00466717	0.0302915	0.0212683	0.0224225	0.00152561	0.00278023	0.0517504	0.189046	0.127278	0.030974	0.00135499	0.0537578	0.0251726	0.0262767	0.00226835	0.0217902	0.062229	0.136121	0.00717641	0.0178858	0.00528947
sample_35_18.a	0.0198356	0.000805915	0.0274918	0.0149195	0.00460379	0.00406987	0.00157153	0.0189692	0.0523543	0.000916729	0.00540971	0.010487	0.0179115	0.00587311	0.0238148	0.0240264	0.0240364	0.000967099	0.002861	0.05313	0.198195	0.116989	0.0338384	0.00142043	0.0434993	0.0291641	0.0290432	0.00120887	0.0147281	0.0705075	0.12258	0.00865352	0.00915721	0.00696109
sample_35_19.a	0.00578163	0.148119	0.0249762	0.00174864	0.00113207	0.00249661	0.0010411	0.00535711	0.0436655	0.000353771	0.00833889	0.0105929	0.0188206	0.00723715	0.0153233	0.0221865	0.0204075	0.000960236	0.00220349	0.0235207	0.205521	0.114329	0.0284028	0.00151616	0.0295652	0.0259163	0.0254816	0.00236521	0.00453838	0.0699861	0.108335	0.00768189	0.00621627	0.00588271
sample_35_21.a	0.0154099	0.00395074	0.0277862	0.0085868	0.000856665	0.00159239	0.000393058	0.0229687	0.0406563	0.000685332	0.00630908	0.00431356	0.0311725	0.00347705	0.0134648	0.0176574	0.017486	0.00243897	0.00158231	0.0900607	0.186279	0.11186	0.0855959	0.000463607	0.0337123	0.0234222	0.0235532	0.000100784	0.0217391	0.0640382	0.119016	0.00742779	0.0070952	0.00484771
sample_35_24.a	0.00853147	0.00958215	0.0208454	0.00606239	0.000945607	0.00252162	0.00152348	0.014867	0.0317934	5.25337E-05	0.00563161	0.00849995	0.0204041	0.00593631	0.0245437	0.0195741	0.0214653	0.000682938	0.0026477	0.0505059	0.19116	0.133677	0.0408397	0.0018702	0.0421741	0.0277588	0.0272019	0.00253212	0.0141631	0.0674007	0.163495	0.00954012	0.0125556	0.00901478
sample_35_9.a	0.0131538	0.00174715	0.035686	0.00524144	0.00131538	0.00423733	0.00123505	0.0136458	0.0468115	0.00115472	0.00829392	0.00923778	0.0277133	0.0102017	0.0172003	0.025193	0.0248215	0.00164674	0.00423733	0.030555	0.209778	0.132592	0.0319306	0.0020283	0.0298722	0.0301232	0.0277133	0.00377544	0.00576357	0.0689922	0.151439	0.00690826	0.00813327	0.00762117
sample_36_10.a	0.011902	0.64057	0.0260623	0.00362146	0.000885019	0.0020447	0.00173952	0.00582892	0.0194704	0.000569667	0.00224815	0.00305179	0.0106507	0.00394698	0.00897226	0.00788379	0.00990814	0.000498459	0.00109864	0.00934865	0.0616868	0.0516668	0.0133872	0.00101726	0.0136415	0.0090333	0.0102031	0.00179038	0.00183107	0.0189007	0.0386458	0.00252281	0.0032349	0.00213625
sample_36_18.a	0.0179473	0.134988	0.0499455	0.0106493	0.0010195	0.00446158	0.00211976	0.0145658	0.043889	0.00150402	0.00580409	0.00811564	0.0372169	0.00854968	0.0199055	0.0196229	0.0207332	0.00189769	0.00241248	0.0441818	0.171014	0.115668	0.0372471	0.00139298	0.027365	0.0203799	0.0209149	0.00206929	0.00689425	0.0419207	0.0914523	0.00503694	0.00508741	0.00402754
sample_36_19.a	0.0148753	0.000976096	0.0539801	0.00687334	0.000233856	0.00445344	0.00279611	0.0110929	0.0413519	0.00158616	0.00586674	0.0100558	0.0179968	0.00932375	0.0168071	0.0214131	0.0187288	0.000122012	0.00356885	0.0243516	0.193104	0.155321	0.0334923	0.00291812	0.0370001	0.0276662	0.032018	0.00470763	0.00433142	0.0596842	0.159917	0.00861201	0.00988297	0.00489065
sample_36_28.a	0.00406969	0.927317	0.00323771	0.000932219	0.000170406	0.00044105	0.000611455	0.000892123	0.00325775	0.000100239	0.000421002	0.000561336	0.00220525	0.000601431	0.00144344	0.00139332	0.00154367	0.000210501	0.000150358	0.00162386	0.012169	0.0103346	0.00363866	0.000150358	0.00296706	0.00166396	0.00166396	0.000250596	0.000451074	0.00380907	0.0101241	0.00039093	0.00057136	0.000631503
sample_36_30.a	0.0150883	0.00470377	0.0485385	0.00728229	0.000654701	0.00448218	0.00245765	0.0118753	0.0410951	0.00140005	0.0055297	0.00883342	0.0291694	0.0107774	0.0184424	0.0210713	0.0270945	0.000543905	0.00343466	0.02507	0.194698	0.147237	0.0310328	0.00266916	0.03482	0.0272053	0.0308213	0.00468363	0.00475413	0.0625189	0.14905	0.00843053	0.00834995	0.0061844
sample_36_9.a	0.00786299	0.0574164	0.0159749	0.0338067	0.00149376	0.0230599	0.0121887	0.0567318	0.0395639	0.000446053	0.00347507	0.00552899	0.0228421	0.00220952	0.0316905	0.0134957	0.02195	0.00170123	0.00056016	0.0696155	0.164137	0.119179	0.0312964	0.000643147	0.0678727	0.0331221	0.00596467	0.006224	0.00104771	0.0575616	0.0422713	0.00245848	0.0180911	0.0285163
sample_37_18.a	0.0127852	0.00623646	0.0445318	0.00756637	0.000997431	0.0048461	0.00199486	0.0112941	0.0424361	0.00115863	0.00661931	0.00725404	0.0342048	0.0106292	0.0157775	0.0204826	0.0266183	0.00151126	0.00283109	0.0387487	0.183285	0.130522	0.0396857	0.00170269	0.0346784	0.0270012	0.0311823	0.00212584	0.00731449	0.0579014	0.16239	0.00877538	0.00887613	0.00603496
sample_37_19.a	0.0347475	0.000906101	0.0533887	0.0186718	0.00221944	0.00508028	0.0028812	0.0208912	0.0474329	0.00113008	0.0104456	0.00586421	0.0385449	0.0145587	0.0117997	0.0177046	0.0247193	0.00127261	0.00386875	0.045468	0.136923	0.127445	0.0368855	0.00219908	0.035002	0.0233957	0.0276615	0.00349205	0.0095497	0.0442463	0.17279	0.00451015	0.00779858	0.00650561
sample_37_20.a	0.0154015	0.00199053	0.0464658	0.00565994	0.00178947	0.00408159	0.0023625	0.0127072	0.0442843	0.00149792	0.00789175	0.00619276	0.0335877	0.0125966	0.0177037	0.0218255	0.0263092	0.00165877	0.00446361	0.0269727	0.174	0.141569	0.0289934	0.00267415	0.0358999	0.0274753	0.0297876	0.00327734	0.00449377	0.0573031	0.174976	0.0075801	0.00846478	0.00806265
sample_37_27.a	0.0186143	0.126395	0.0305495	0.00775943	0.000997195	0.00497559	0.00188013	0.0152592	0.0409369	0.000695959	0.00782175	0.00443544	0.0333957	0.00237873	0.0482601	0.0178353	0.0162044	0.00112185	0.00230601	0.0401994	0.17426	0.107292	0.0318064	0.00144386	0.0275579	0.0224681	0.0243066	0.00277345	0.00841384	0.0557702	0.103064	0.00647138	0.00664797	0.00570271
sample_37_29.a	0.0240078	0.0017229	0.0442519	0.0201518	0.00164086	0.0045021	0.00207158	0.0193519	0.035822	0.00142549	0.00433802	0.0041124	0.0163573	0.0116501	0.0175777	0.021044	0.0240591	0.000215363	0.0033535	0.0310737	0.169049	0.143954	0.0232079	0.00177418	0.041083	0.0265716	0.02731	0.00354835	0.00799918	0.0536253	0.190647	0.00486104	0.011486	0.00615322
sample_37_30.a	0.0229941	0.0166635	0.0405224	0.0129162	0.000875861	0.00396909	0.0033704	0.0199009	0.0340699	0.00063195	0.00556559	0.00688493	0.0230495	0.00819318	0.0415424	0.0154329	0.0204441	0.000310432	0.000454561	0.0482167	0.134461	0.115869	0.0479617	0.0018515	0.0385711	0.0234819	0.0298458	0.00290475	0.0146457	0.0557446	0.183964	0.00406887	0.0107321	0.00988946
sample_38_12.a	0.0282322	0.0366977	0.0782358	0.0093588	0.00229555	0.00572331	0.00421717	0.0160481	0.0538469	0.00129839	0.0062115	0.00690744	0.0401359	0.00715673	0.018541	0.0114362	0.0204315	0.000934842	0.00122568	0.029354	0.170889	0.117198	0.0485494	0.000457034	0.0329687	0.020151	0.0185099	0.0032304	0.00842396	0.0587392	0.118704	0.00929648	0.00860054	0.00599337
sample_38_16.a	0.0125434	0.00185335	0.0403334	0.00573412	0.00137209	0.00408556	0.00195575	0.0116935	0.0376711	0.0012185	0.00673759	0.00813016	0.0300632	0.00451562	0.0440811	0.0141408	0.0192503	0.00103419	0.000460778	0.0358792	0.17913	0.123796	0.0510132	0.000942034	0.0398931	0.0259571	0.030995	0.00394221	0.0134137	0.0743593	0.150367	0.00916435	0.00744412	0.00682975
sample_38_18.a	0.0150409	0.00249331	0.040572	0.00609138	0.00103381	0.00377037	0.00236155	0.0109868	0.0438052	0.0011149	0.00594949	0.00777386	0.0293015	0.0295549	0.00753061	0.013551	0.0211019	0.00119598	0.00257439	0.0189836	0.189613	0.124351	0.0351699	0.00152031	0.0381294	0.0257541	0.0282981	0.00402376	0.00580759	0.0740088	0.183268	0.00857456	0.010551	0.00614206
sample_38_21.a	0.0124858	0.011881	0.0327111	0.00497176	0.000123013	0.00176318	0.00519728	0.0184211	0.0164119	0.00203996	0.00375188	0.00226548	0.0796711	0.00077908	0.0258839	0.00340335	0.00731925	0.0187799	0.000225523	0.0849299	0.0889073	0.0618856	0.306845	0.00257301	0.0515525	0.000789331	0.00754477	0.00283954	0.0166067	0.0231571	0.0810345	0.0152433	0.00549456	0.00251151
sample_38_22.a	0.0136154	0.00101912	0.0338857	0.00330194	0.00068281	0.00121275	0.00408667	0.0163365	0.0258652	0.00060128	0.00517712	0.000101912	0.0578554	0.000845868	0.0599446	0.00798989	0.0134931	0.00516693	0.000927398	0.0813359	0.140088	0.0968774	0.117739	0.000295544	0.0428336	0.0184868	0.0233072	0.00151849	0.0196894	0.052454	0.129724	0.0102727	0.00783702	0.0054319
sample_38_8.a	0.0180338	0.0149548	0.0363437	0.00719101	0.00167756	0.00282321	0.00252657	0.0189851	0.029746	4.09161E-05	0.00364153	0.00508383	0.0361289	0.0929	0.00250611	0.0120703	0.0211434	0.00232199	0.00218901	0.0561778	0.139401	0.109645	0.0600342	0.000490993	0.0397602	0.0193738	0.0271172	0.00244474	0.0121521	0.045867	0.15901	0.00586123	0.00912429	0.00323237
sample_39_10.a	0.0222351	0.0071132	0.0428624	0.00296129	8.141E-05	0.00338869	8.141E-05	0.0189278	0.0276285	0.00105833	0.00159767	0.00337852	0.036777	0.0207799	0.00685879	0.0143994	0.0223471	0.00136362	0.00192331	0.043361	0.182206	0.154933	0.0595209	0.0008141	0.0354642	0.021014	0.031353	0.00622787	0.0105629	0.0544938	0.144655	0.00790695	0.00784589	0.00387715
sample_39_20.a	0.00142932	0.757308	0.00794178	0.00426783	0.000171116	0.00255667	0.000634135	0.0103777	0.00688489	0.000181181	0.000120788	0.000100656	0.0042175	0.00309015	0.000191247	0.00262713	0.00524419	0.000171116	0.000271772	0.0156722	0.0315658	0.0330253	0.0104582	0.000312034	0.0121693	0.00444901	0.00729758	0.000956235	0.00335185	0.0154205	0.0498853	0.000895841	0.00473085	0.00202319
sample_39_26.a	0.0117539	0.000160875	0.0376951	0.0120053	0.00133727	0.00327783	0.00167913	0.0105072	0.0267354	0.000372024	0.00482625	0.00858671	0.0219192	0.00660594	0.0162484	0.0199485	0.0245435	0.000542954	0.00309685	0.0287464	0.212486	0.165229	0.030888	0.00184001	0.0375945	0.0293296	0.0322354	0.00587194	0.0068573	0.0598958	0.155617	0.00726955	0.00807392	0.00622386
sample_39_28.a	0.014369	0.00339834	0.0573636	0.00701099	0.00087765	0.00483728	0.00151037	0.0151037	0.0384431	0.000622519	0.0058578	0.012532	0.0363816	0.0104808	0.0187368	0.0243599	0.0302891	0.00124504	0.00337793	0.0316158	0.216188	0.160416	0.0352182	0.00243905	0.0325751	0.0261968	0.0310035	0.00539857	0.00338814	0.0458215	0.113554	0.00387799	0.003133	0.00237782
sample_39_29.a	0.00733247	0.0325574	0.0378021	0.00518417	0.000726187	0.00353008	0.00217856	0.00883528	0.0397587	0.00134143	0.00577924	0.0109735	0.0227337	0.00843184	0.0142716	0.0210998	0.0282003	0.000978335	0.00269294	0.0188607	0.21593	0.178945	0.0355025	0.00273329	0.0344132	0.0256284	0.0311958	0.00568847	0.00420583	0.0508129	0.126114	0.00550692	0.00575907	0.00429661
sample_39_30.a	0.00036049	0.249009	0.708484	0.00175238	9.01226E-05	0.00153208	0.000710967	0.00216294	0.00139189	7.00953E-05	0.000100136	0.000180245	0.00119162	4.00545E-05	0.00134183	0.000430586	0.000841144	2.00272E-05	0.00011015	0.00210286	0.00502684	0.00468637	0.000801089	3.00409E-05	0.0027237	0.00124169	0.000741008	9.01226E-05	0.00138188	0.00214291	0.00647881	0.000160218	0.000811103	0.0017624
sample_4_13.a	0.0219198	0.0106324	0.0635182	0.00712239	0.00388866	0.00592509	0.0034077	0.0181641	0.100665	0.000501433	0.0466128	0.00444126	0.0349263	0.00516783	0.0459681	0.0197605	0.0234138	0.00197503	0.00275276	0.0295129	0.178264	0.120323	0.0293799	0.00241506	0.0285919	0.0191056	0.0202517	0.0023332	0.00396029	0.0415984	0.0902579	0.00462546	0.00443103	0.00418543
sample_4_15.a	0.0187616	0.000951234	0.038869	0.00859146	0.00188223	0.00392637	0.00175067	0.0255315	0.062913	4.0478E-05	0.0188021	0.00283346	0.0308847	0.00513059	0.0116779	0.0193586	0.0192676	0.00201378	0.00102207	0.0654834	0.194527	0.120503	0.0477641	0.00118398	0.0366124	0.0213623	0.0217873	0.001609	0.0171931	0.0523482	0.126008	0.00615266	0.00914804	0.00410852
sample_4_20.a	0.0113641	0.00195446	0.0459299	0.00726375	0.00234737	0.00438243	0.00216603	0.0115555	0.0697763	0.000292162	0.026083	0.00582309	0.0224763	0.00965142	0.0148297	0.0203808	0.0240681	0.0033649	0.00293169	0.0276949	0.183347	0.164528	0.0646081	0.00183357	0.03513	0.019867	0.0248237	0.00200484	0.0051481	0.043109	0.125408	0.00474511	0.0068507	0.00426154
sample_4_25.a	0.0425778	0.00357736	0.10531	0.0141754	0.00598975	0.00919597	0.00343303	0.0181239	0.119568	0.000360828	0.0520933	0.00545366	0.0223817	0.00915473	0.0131445	0.0229178	0.0234642	0.000917535	0.00235054	0.0213404	0.173466	0.118166	0.0204435	0.00162888	0.0250415	0.0195569	0.0185466	0.00217528	0.00238147	0.0350725	0.0772688	0.00363921	0.00407221	0.00301034
sample_4_26.a	0.019225	0.00161216	0.049604	0.00785926	0.00359712	0.00564254	0.00402031	0.0148419	0.0869153	0.00010076	0.0394071	0.00323439	0.0329686	0.0283034	0.00630756	0.0203736	0.0238599	0.00210588	0.00266006	0.027719	0.179483	0.13926	0.029442	0.00189428	0.034742	0.0222477	0.0239103	0.00270036	0.00492715	0.0458154	0.11798	0.00577353	0.00655946	0.004907
sample_4_8.a	0.0193945	0.00171098	0.0440428	0.00600858	0.0017915	0.00397552	0.00214376	0.0245174	0.0678657	0.000140905	0.0248093	0.000724652	0.0367962	0.0161336	0.00717607	0.0172608	0.0195052	0.00277783	0.00188208	0.0903802	0.19321	0.119447	0.0559391	0.00104672	0.0385374	0.0175024	0.0191731	0.0011373	0.0162141	0.0466092	0.0901286	0.00454921	0.00478069	0.00268725
sample_40_11.a	0.00688645	0.256975	0.0296921	0.00334659	0.000600149	0.00306178	0.000915481	0.00754763	0.0297328	3.0516E-05	0.00643888	0.00530979	0.02661	0.0037433	0.0326115	0.0122573	0.017089	0.00151563	0.00200389	0.0243518	0.138502	0.112818	0.0327132	0.0010172	0.0219207	0.0169567	0.0231108	0.0019632	0.00509618	0.0468116	0.11179	0.00556409	0.0057777	0.00523858
sample_40_12.a	0.0133337	0.00153226	0.0534263	0.00758014	0.00153226	0.00475915	0.00164389	0.0126944	0.0396055	0.000304423	0.0172709	0.00498239	0.0353537	0.0107969	0.0125727	0.0173521	0.0250033	0.000730616	0.00338925	0.0328473	0.167544	0.15901	0.0444965	0.00168447	0.0384284	0.0226998	0.0264341	0.00327762	0.00761058	0.0594031	0.149299	0.00708292	0.0100561	0.00626097
sample_40_20.a	0.00717646	0.00151771	0.0326961	0.0101415	0.000512604	0.00376915	0.00155791	0.00586982	0.0477928	0.000653319	0.0112572	0.0107144	0.0165842	0.0101214	0.0172778	0.0218309	0.0230169	0.00223134	0.00364854	0.0160415	0.217957	0.156897	0.0503759	0.00126643	0.0399027	0.0248764	0.0287159	0.0028545	0.00387971	0.0631709	0.149288	0.0061613	0.00654324	0.00369879
sample_40_7.a	0.0140145	0.000333199	0.0378332	0.0167609	0.000575525	0.00414984	0.00205977	0.00877423	0.0380553	6.05816E-05	0.0111773	0.00272617	0.0338853	0.038025	0.00847133	0.0131765	0.0199111	0.00342286	0.00304927	0.0206078	0.163691	0.150111	0.106704	0.00039378	0.0480917	0.0141963	0.0232633	0.001979	0.00554321	0.0511914	0.129332	0.00913772	0.0119447	0.00735056
sample_40_8.a	0.0117473	0.000111493	0.0626083	0.0121831	0.0009933	0.00609157	0.00291909	0.00878767	0.0633685	0.00078045	0.0169266	0.0117676	0.0257954	0.00765247	0.0374717	0.0203728	0.0251366	0.0035475	0.00284814	0.0187207	0.205025	0.16282	0.0719535	0.000243257	0.0368129	0.0122237	0.0195011	0.00118588	0.00279746	0.0401273	0.0945358	0.00523003	0.00453067	0.00318262
sample_40_9.a	0.00373618	0.000733175	0.0340273	0.00430866	0.00102444	0.00368596	0.00205892	0.00437896	0.0463206	0.000693001	0.0118011	0.0104352	0.026555	0.00598592	0.0221358	0.0195748	0.0230197	0.00218948	0.00208905	0.0123535	0.211978	0.163588	0.0452359	0.00145631	0.0346199	0.0229895	0.0291663	0.00333444	0.00284231	0.0675625	0.157592	0.00892866	0.00795444	0.00564444
sample_41_18.a	0.0111083	0.00218325	0.0607571	0.00789407	0.00188002	0.00524587	0.00322434	0.00985496	0.0548441	0.00129378	0.00922828	0.0107849	0.0284227	0.0141305	0.0179411	0.0236216	0.029201	0.00156668	0.004225	0.0214585	0.174205	0.148886	0.0285642	0.00178905	0.0447769	0.0258756	0.0302623	0.00548845	0.00454844	0.0445848	0.148795	0.00758073	0.0102492	0.00552888
sample_41_30.a	0.0155189	0.00192216	0.0604672	0.00523031	0.00138598	0.00498751	0.00335873	0.0137991	0.0506945	0.00126458	0.00880148	0.0108046	0.0291359	0.0128481	0.0213562	0.0216395	0.0298745	0.00213461	0.00416806	0.030532	0.160673	0.129614	0.0388681	0.00263033	0.0439973	0.0248566	0.0301982	0.00424899	0.00653535	0.045535	0.159529	0.0062622	0.00879136	0.00833611
sample_41_7.a	0.028418	0.000968797	0.0473398	0.0116962	0.000696323	0.00341097	0.00255318	0.0336253	0.0328281	0.000514673	0.00554031	0.00230089	0.0333831	0.00406693	0.0202842	0.0124632	0.0189016	0.00375409	0.00178622	0.113046	0.112199	0.09692	0.133956	0.000322932	0.0527792	0.0094054	0.0184172	0.00162475	0.0303556	0.0315061	0.103096	0.0151778	0.0130081	0.00365317
sample_41_8.a	0.0151263	0.00072175	0.0604644	0.00835604	0.00178913	0.00582483	0.00266336	0.0148721	0.0515696	0.00142317	0.00890497	0.0114565	0.0312182	0.0125036	0.0252613	0.0216932	0.0290631	0.00131135	0.00466596	0.0346135	0.15295	0.139918	0.0384662	0.00275485	0.0408755	0.0239702	0.0280161	0.00511324	0.00728866	0.0453178	0.147989	0.00861017	0.00902696	0.00620095
sample_41_9.a	0.0157342	0.00185583	0.0484432	0.00793771	0.00106912	0.00420588	0.00255177	0.0164503	0.0424723	0.000948087	0.00689885	0.008089	0.0284325	0.0301572	0.00619282	0.0181952	0.0246604	0.00158351	0.00298547	0.0518725	0.149384	0.121012	0.0428354	0.00221893	0.0430674	0.0223204	0.0300665	0.00442777	0.0114073	0.0565927	0.166117	0.00973302	0.0118107	0.00827055
sample_41_10.a	0.0171781	0.00184051	0.0502972	0.0102083	0.00133764	0.00469682	0.0019612	0.0221364	0.0488087	0.00100574	0.00761347	0.00732181	0.026451	0.00989651	0.0222571	0.0205674	0.0239166	0.00178017	0.00345976	0.0715485	0.148287	0.136107	0.0371421	0.00231321	0.044303	0.0200243	0.028553	0.00456607	0.017168	0.0443834	0.136409	0.00955456	0.0113347	0.00557181
sample_42_20.a	0.0120255	0.000932752	0.0447019	0.00631864	0.000912692	0.0042024	0.00177524	0.0182538	0.0407602	0.000932752	0.00367083	0.00684018	0.0286244	0.0106514	0.0183241	0.0192367	0.0257359	0.00160473	0.00272805	0.0547916	0.188235	0.151637	0.0527356	0.00161476	0.0385738	0.0255454	0.0298079	0.0029487	0.00851512	0.0493255	0.127486	0.0083045	0.00673988	0.00550624
sample_42_26.a	0.0110241	0.0295958	0.0629346	0.00768095	0.00142544	0.00609143	0.00378407	0.0144902	0.0477675	0.00101524	0.00707591	0.0150235	0.0246324	0.0152799	0.0173308	0.021761	0.0276063	0.000984474	0.00394815	0.0334619	0.207232	0.141836	0.0403737	0.00254323	0.0392867	0.0263142	0.0295035	0.00303546	0.00412249	0.0430297	0.0962939	0.00551716	0.00536333	0.00263552
sample_42_27.a	0.00615821	0.287005	0.0411875	0.0042893	0.000500419	0.00370718	0.00205274	0.00659736	0.0215691	0.00123573	0.00369697	0.007925	0.0232337	0.00900754	0.017147	0.0148492	0.0185563	0.00168508	0.00284932	0.0151658	0.129639	0.118232	0.0373374	0.00150126	0.0282788	0.0174636	0.0213138	0.0027472	0.00264507	0.0335689	0.104128	0.00572928	0.00556588	0.00343144
sample_42_28.a	0.00965073	0.00112475	0.0444576	0.00989174	0.000933941	0.00474	0.00295246	0.0120408	0.0430216	0.00117496	0.00553335	0.00922895	0.0260298	0.0107755	0.0176143	0.0217719	0.0278877	0.00115487	0.0032939	0.0315933	0.179186	0.181647	0.0403302	0.0021792	0.0396975	0.0249754	0.0317038	0.00434835	0.00453915	0.0461146	0.140051	0.00719034	0.0081042	0.00506136
sample_42_29.a	0.0106928	0.000292262	0.0469433	0.00861669	0.000634914	0.00425292	0.00240864	0.0133634	0.0427005	0.00125975	0.00596618	0.0097152	0.0280773	0.0149457	0.0165582	0.0208917	0.0281378	0.00140084	0.00382964	0.0355754	0.174501	0.159414	0.0438595	0.00218693	0.0409066	0.0255679	0.0324612	0.00428315	0.00578477	0.0455324	0.15121	0.00720577	0.00568399	0.00513978
sample_42_30.a	0.00820217	0.000745652	0.0467947	0.00619697	0.0012797	0.00461498	0.00254932	0.0115576	0.0412325	0.00146108	0.00514903	0.0117591	0.0266218	0.0121823	0.0216138	0.0209689	0.0274984	0.00172306	0.00330505	0.0340582	0.192801	0.166139	0.0458072	0.00138046	0.0398319	0.0258258	0.0303702	0.00316398	0.00479636	0.0505028	0.130852	0.00757744	0.00645896	0.00497773
sample_43_1.a	0.0128044	0.000753792	0.0347046	0.0104325	0.00124627	0.00335688	0.00234178	0.00836206	0.0376293	0.000100506	0.0115581	0.00665347	0.0261314	0.0125632	0.0155784	0.0206941	0.0242319	0.00366845	0.00344734	0.0246741	0.15903	0.163633	0.0746857	0.00142718	0.0454788	0.0170457	0.0284029	0.00292471	0.00437199	0.0442928	0.174508	0.00656301	0.00979929	0.00690473
sample_43_2.a	0.0138309	0.0198294	0.0711	0.00975763	0.00257366	0.00709277	0.00328294	0.0148543	0.0579176	0.000770073	0.0114903	0.0141248	0.0311879	0.0143578	0.0240648	0.0256252	0.0294857	0.000314109	0.00319175	0.0294451	0.172091	0.130041	0.0315426	0.00107405	0.0366392	0.0241965	0.0256049	0.0042354	0.00462043	0.0392737	0.1246	0.00701171	0.00856199	0.00621124
sample_43_4.a	0.0120145	0.00172639	0.0353106	0.0100974	0.00103382	0.00450667	0.0024591	0.00814012	0.0403894	0.000471745	0.010529	0.00869216	0.0251029	0.0120747	0.0148349	0.0227442	0.0273111	0.00131486	0.00422564	0.0257352	0.160564	0.142106	0.0317174	0.0023788	0.0344876	0.0271605	0.033514	0.0042156	0.00437619	0.0475459	0.21893	0.00696577	0.0103081	0.00701596
sample_43_5.a	0.0113404	0.00654842	0.0339198	0.0184168	0.000852818	0.0045179	0.00259906	0.00635552	0.0510371	0.000934039	0.0133405	0.00902566	0.026082	0.0124065	0.0194422	0.0253104	0.0258587	0.0011574	0.00263967	0.0166503	0.178868	0.149527	0.0342244	0.00205082	0.0351077	0.0289755	0.0344985	0.0044976	0.00283257	0.0518696	0.164878	0.00892413	0.00741139	0.00789872
sample_43_7.a	0.0110683	0.010556	0.0397835	0.00937086	0.00228998	0.00549395	0.0030734	0.00912981	0.0455285	0.000763328	0.0151963	0.00661886	0.0384275	0.0154172	0.0242357	0.0237636	0.0312864	0.00138604	0.00430879	0.0240448	0.148638	0.156794	0.0453276	0.00230003	0.0372725	0.0249789	0.0343196	0.00503194	0.00330441	0.0400546	0.154363	0.0092202	0.00882849	0.00782411
sample_43_8.a	0.0110313	0.000200387	0.0312503	0.00835613	0.000270522	0.00391756	0.00180348	0.0060617	0.035248	0.000711373	0.00630216	0.00464897	0.0302183	0.0102498	0.0151292	0.0210907	0.026962	0.000250483	0.00306592	0.0372018	0.185468	0.162193	0.0345266	0.00242468	0.0343463	0.0270422	0.0363602	0.00409791	0.00524011	0.0565491	0.173655	0.00891721	0.00766479	0.00754456
sample_44_1.a	0.0234231	0.00280833	0.0614984	0.0389402	0.00649172	0.00641032	0.00304236	0.00984951	0.0394693	0.00288973	0.00753976	0.012841	0.0351754	0.01743	0.0290906	0.0220291	0.0318176	0.00087506	0.00523001	0.0257125	0.147539	0.140467	0.0373732	0.00454828	0.041606	0.0247968	0.0320211	0.00492476	0.00329674	0.0353992	0.126497	0.00668505	0.00685803	0.00542334
sample_44_2.a	0.0225574	0.000160551	0.0628255	0.0244739	0.00304043	0.00643206	0.0031207	0.0106967	0.0419539	0.00214737	0.00725488	0.00760609	0.0315081	0.016918	0.0238117	0.0217948	0.0306752	0.00205706	0.00508745	0.0246445	0.150265	0.147616	0.0313475	0.00352208	0.0459376	0.0231193	0.0313375	0.00547879	0.00302036	0.0401377	0.146964	0.00709433	0.00913132	0.00626148
sample_44_4.a	0.0115273	0.00590222	0.0396218	0.00476283	0.000605619	0.00343868	0.00190924	0.0115581	0.0238552	0.000831443	0.00558401	0.00772934	0.028926	0.0104906	0.0180043	0.0141859	0.0211659	0.000790384	0.00298704	0.0398271	0.14929	0.136654	0.0432864	0.00304862	0.0399914	0.0226748	0.0262366	0.00398271	0.00822205	0.0720584	0.207481	0.0106343	0.0123382	0.0103982
sample_44_5.a	0.0233013	0.019061	0.108087	0.0144758	0.00181582	0.00909939	0.00397655	0.0124977	0.0573252	0.00095356	0.0121427	0.0131165	0.0398771	0.0214652	0.0230275	0.0264664	0.0325833	0.00423015	0.00328674	0.0166771	0.141817	0.137059	0.0347643	0.00278967	0.0398263	0.0220333	0.0217087	0.00357078	0.00212015	0.0280996	0.111333	0.00250563	0.00541703	0.00348962
sample_44_6.a	0.026663	0.0422647	0.0703903	0.00939554	0.00218383	0.00543418	0.00430671	0.0161502	0.0301876	0.000934475	0.00643975	0.00857279	0.0345146	0.0123818	0.0227423	0.0167901	0.0246112	0.00323003	0.00404262	0.0408731	0.124641	0.13557	0.052097	0.00361601	0.0425085	0.019563	0.0280647	0.0043575	0.00502788	0.0372571	0.147931	0.00418482	0.0100862	0.00298626
sample_44_7.a	0.0213577	0.000342045	0.0533591	0.014386	0.000885294	0.00507032	0.00210257	0.0147784	0.0361965	0.00137824	0.00736404	0.00941631	0.0303213	0.0142251	0.0156838	0.0197682	0.0274139	0.000694151	0.00315889	0.0489024	0.16223	0.147935	0.0355627	0.00403412	0.0399087	0.0250699	0.0284401	0.00480876	0.00601598	0.0461258	0.150973	0.00820909	0.00640832	0.0074747
sample_45_2.a	0.0168866	0.00163354	0.0534059	0.0283114	0.00104226	0.00565227	0.00286622	0.00797731	0.0471724	0.00157341	0.00758646	0.00849844	0.0243629	0.0127777	0.0194221	0.0232505	0.0284718	0.000611327	0.00336731	0.0177285	0.192287	0.166932	0.0311175	0.00213463	0.0392351	0.026748	0.0294138	0.00578255	0.00191415	0.0440155	0.131926	0.0058527	0.00668451	0.00335728
sample_45_3.a	0.016834	0.00124473	0.0510841	0.0189219	0.00111423	0.00464766	0.00241919	0.00831158	0.040795	0.00151576	0.00648464	0.00816101	0.0270227	0.0137121	0.0162718	0.0208392	0.0282574	0.00112427	0.00366392	0.022887	0.171	0.156525	0.0327545	0.00169645	0.0353142	0.0257378	0.0299438	0.00548083	0.00273038	0.0474102	0.175557	0.00759888	0.00829151	0.00464766
sample_45_5.a	0.0149041	0.0125397	0.0639917	0.0134188	0.000889194	0.00574945	0.00354667	0.0119839	0.05899	0.00138431	0.00770972	0.0114686	0.0340925	0.0112867	0.0234121	0.023311	0.0298587	0.00122264	0.00327385	0.0290201	0.186468	0.159873	0.0370127	0.00194006	0.0357901	0.0229877	0.0237758	0.00250591	0.00357699	0.0390639	0.110361	0.00486025	0.00567872	0.0040519
sample_45_6.a	0.0189196	0.000571497	0.0475245	0.0178167	0.000862259	0.00448174	0.00222583	0.0122521	0.0399346	0.00120315	0.00651707	0.00653713	0.028645	0.0102268	0.0192304	0.0201729	0.0248351	0.00075197	0.00301791	0.0341695	0.165263	0.150284	0.0357035	0.00238625	0.0380397	0.0233913	0.0286651	0.00311817	0.00340893	0.0430127	0.193958	0.0043514	0.004963	0.00355932
sample_45_7.a	0.0273883	0.0198426	0.0566932	0.0196913	0.00544739	0.00821144	0.00468072	0.0174417	0.0379804	0.00183597	0.00823161	0.00715222	0.0392313	0.00933118	0.0224554	0.0195501	0.0268536	0.00144255	0.00278422	0.0478261	0.165449	0.147584	0.0417432	0.000706143	0.0356905	0.0160093	0.0260264	0.00305659	0.00582064	0.0379603	0.122042	0.00515485	0.0040351	0.00465046
sample_45_8.a	0.0103181	0.000120327	0.0499057	0.00698901	0.00173472	0.00410116	0.0028678	0.00953594	0.0455339	0.000731991	0.00458246	0.00731991	0.0287482	0.0115314	0.0175076	0.02205	0.0274848	0.00101275	0.00369004	0.0232733	0.185585	0.171787	0.0323981	0.0023163	0.0386852	0.0267828	0.0313352	0.00549495	0.00247674	0.0478602	0.158802	0.00718956	0.00594617	0.0043017
sample_46_14.a	0.0185142	0.00181729	0.050382	0.00728923	0.00177713	0.00499001	0.00464864	0.0147391	0.0665971	0.00037149	0.0140162	0.00360445	0.0118877	0.00637557	0.0159741	0.022199	0.0217271	0.00365466	0.00186749	0.0285043	0.174008	0.114881	0.0996596	0.00075302	0.037902	0.0161749	0.0203215	0.0021687	0.00644585	0.0548801	0.148797	0.0107732	0.00737959	0.00491973
sample_46_15.a	0.0132224	0.00591722	0.043466	0.0105821	0.00198284	0.00450836	0.00308906	0.0138799	0.0516583	0.000229592	0.0140364	0.00700257	0.0277389	0.00775396	0.0234706	0.0224896	0.0236793	0.00112709	0.00274467	0.0372566	0.180898	0.139989	0.0353259	0.00111665	0.0360877	0.0255891	0.0284173	0.00250464	0.00924631	0.0560623	0.152032	0.00230636	0.00830707	0.00628248
sample_46_17.a	0.01938	0.0022983	0.0611608	0.0107689	0.00490772	0.00610203	0.00352272	0.0109495	0.06926	0.000682464	0.0105782	0.00639308	0.0343841	0.0100463	0.021317	0.0284126	0.0291151	0.000270978	0.00308112	0.0176337	0.176979	0.116661	0.0390911	0.0018567	0.0363512	0.0270778	0.0305804	0.00439587	0.00410482	0.0484148	0.143498	0.00780819	0.00660384	0.00631279
sample_46_23.a	0.0168938	0.00101981	0.0439754	0.00789064	0.0018954	0.00428526	0.00324485	0.0146791	0.0455927	0.000762281	0.0132678	0.00495483	0.0291727	0.00675752	0.0198399	0.0187068	0.0236307	0.00207052	0.00209112	0.0408645	0.169793	0.158761	0.0531846	0.000865292	0.0320982	0.0208185	0.0293478	0.00297702	0.00732408	0.0474572	0.155227	0.0074992	0.0065515	0.00649999
sample_46_24.a	0.0293525	0.00191064	0.0438922	0.0223293	0.00527001	0.00591039	0.00488158	0.0190959	0.0648253	0.000629882	0.0298249	0.00580541	0.0271899	0.0100466	0.0221193	0.0280822	0.0273159	0.00116528	0.000976316	0.0256362	0.158205	0.153597	0.0328798	0.00139624	0.0331108	0.0243239	0.023736	0.00302343	0.00871336	0.0390527	0.130606	0.00470312	0.00535399	0.00503905
sample_46_7.a	0.0217294	0.000948302	0.0557765	0.00929948	0.00368104	0.00521056	0.00399714	0.0188641	0.0702457	0.00142755	0.0130213	0.00744366	0.0346487	0.00886102	0.0212195	0.0254614	0.026012	0.000418069	0.00262058	0.0428877	0.183879	0.1228	0.0355766	0.00164168	0.0323137	0.0226777	0.0254206	0.00290609	0.00756602	0.0495258	0.126807	0.00490466	0.0051086	0.0050984
sample_47_11.a	0.0151426	0.00557198	0.0566919	0.00850829	0.00159343	0.00588265	0.00266573	0.0153831	0.0513203	0.000591271	0.0147016	0.0105727	0.015363	0.0130781	0.0227589	0.024673	0.0275593	0.00165355	0.00439946	0.0370797	0.178995	0.152468	0.0397354	0.00235506	0.0381119	0.0239114	0.0303753	0.00403868	0.00388836	0.0416395	0.131823	0.00603297	0.00608308	0.00535151
sample_47_15.a	0.00919429	0.00207775	0.0484206	0.00620314	0.00146547	0.0047176	0.00223835	0.00892328	0.0492035	0.000772883	0.00843145	0.0105293	0.0240597	0.0123862	0.0183786	0.0227248	0.0277435	0.000953557	0.0039949	0.0261375	0.192036	0.147109	0.0317484	0.00266996	0.0371586	0.0272316	0.0317083	0.00412539	0.00430606	0.052285	0.157367	0.00833108	0.00922441	0.00614291
sample_47_16.a	0.0159607	0.00621597	0.0491802	0.00704747	0.00131823	0.00532363	0.00324488	0.0190839	0.0332093	0.000801079	0.00757476	0.00730097	0.0452153	0.0110022	0.0194388	0.0186885	0.0283318	0.00111543	0.0023931	0.0610949	0.162102	0.131681	0.0619467	0.00233226	0.0362716	0.0219536	0.0318708	0.00315361	0.0104444	0.0476997	0.126165	0.00858878	0.00610442	0.00614499
sample_47_6.a	0.010965	0.00213487	0.0482199	0.00667522	0.00168384	0.00471074	0.00247564	0.0102434	0.0501443	0.000741691	0.0108848	0.00942148	0.0207072	0.0121277	0.0198252	0.0230024	0.0274125	0.00142325	0.00357816	0.0270116	0.185353	0.155334	0.0283446	0.00238544	0.0368641	0.0251674	0.03072	0.00436996	0.00369843	0.0531211	0.159223	0.0073668	0.00900052	0.00566291
sample_47_7.a	0.0109417	0.00229245	0.0600843	0.00732784	0.00173185	0.00612655	0.0023325	0.00982051	0.0499835	0.000941007	0.0109818	0.0103711	0.0242459	0.0143854	0.0194308	0.0238055	0.0300722	0.00122131	0.00427457	0.0224841	0.176709	0.163225	0.0331855	0.00247265	0.0312434	0.0250468	0.0311433	0.00477511	0.00217232	0.0443775	0.153184	0.00725777	0.00764818	0.00470503
sample_47_8.a	0.00855882	0.00160165	0.042674	0.0068971	0.0012613	0.00471486	0.00211218	0.00874901	0.0476691	0.000920949	0.00962992	0.0111815	0.0146251	0.0137842	0.0162968	0.0227434	0.0280289	0.0010711	0.00289298	0.0282391	0.191567	0.142697	0.0355366	0.00225232	0.0419832	0.0257465	0.0319429	0.00466481	0.00366377	0.0526242	0.172738	0.00742765	0.00713735	0.00636656
sample_5_10.a	0.0218419	0.0155662	0.0516272	0.010798	0.00100496	0.00444749	0.00387017	0.0260969	0.04672	3.20732E-05	0.0115784	0.00446887	0.0334737	0.00595493	0.0173944	0.0171806	0.022184	0.00242687	0.00135777	0.0794133	0.159489	0.100817	0.0827703	0.00115464	0.0391507	0.0185918	0.026888	0.00158228	0.0134387	0.0405085	0.117046	0.00807176	0.00883082	0.00422297
sample_5_15.a	0.0230244	0.0124139	0.0382587	0.0101492	0.00134204	0.00372207	0.00204452	0.026086	0.0437107	0.0013001	0.0069933	0.00666827	0.0283821	0.00465521	0.0210847	0.0165973	0.0214517	0.00121623	0.00169852	0.0887006	0.152144	0.115227	0.0650366	0.00186628	0.0371473	0.0207178	0.0280256	0.00181385	0.0162303	0.0467408	0.13497	0.00972981	0.0040471	0.00680458
sample_5_19.a	0.0157538	0.000100986	0.0479783	0.00905841	0.0014037	0.0034739	0.00254484	0.01844	0.0464736	0.00115124	0.00669535	0.00818993	0.0386775	0.0069882	0.0176927	0.0197629	0.0203789	0.004201	0.00165616	0.0604904	0.191045	0.148722	0.059218	0.000747294	0.0341735	0.0238427	0.0251959	0.00256503	0.00755372	0.0500788	0.109095	0.00721037	0.00547342	0.00396874
sample_5_23.a	0.0192264	0.00103346	0.0557863	0.00696818	0.00155531	0.00490126	0.00326409	0.019165	0.0537706	0.00154507	0.0083393	0.00635424	0.035066	0.00732631	0.0220096	0.0181111	0.0246598	0.00067533	0.0019646	0.0554385	0.19382	0.139445	0.0590095	0.000787885	0.0369385	0.021805	0.0229715	0.00168833	0.00972066	0.0525223	0.102425	0.00804257	0.00110509	0.00255807
sample_5_24.a	0.0171383	0.000674261	0.0334715	0.012499	0.000664198	0.0024052	0.00263666	0.0159709	0.0342565	0.000634007	0.00833266	0.0014089	0.0337936	0.00304927	0.0127506	0.0120562	0.014401	0.00764834	0.000161018	0.0502274	0.175056	0.11074	0.164761	0.00192215	0.0434446	0.0101743	0.0160514	0.000623943	0.00919813	0.0556115	0.116134	0.0204895	0.00760808	0.00400531
sample_5_8.a	0.0313212	0.012866	0.0728564	0.0149592	0.00206032	0.00691522	0.0038357	0.0260499	0.0605164	0.000931527	0.0104112	0.00953446	0.0356391	0.00735359	0.020932	0.0116057	0.0232334	0.00105208	0.00221375	0.0632233	0.173856	0.128397	0.0452284	0.00158908	0.0274965	0.0176771	0.020395	0.00242197	0.00746318	0.0416557	0.0885937	0.0053371	0.0184881	0.0038905
sample_6_11.a	0.024344	0.000165606	0.0590488	0.00901516	0.00408839	0.00484397	0.0013766	0.0110438	0.0719454	0.00259794	0.0311442	0.00422295	0.0231227	0.0217772	0.00485432	0.0199865	0.023485	0.000972934	0.00190447	0.0220256	0.177374	0.162739	0.0266936	0.00261864	0.0276562	0.0236609	0.0291259	0.00178026	0.00507168	0.0453553	0.139544	0.00621022	0.0057341	0.00447135
sample_6_12.a	0.00926362	0.00182465	0.0449145	0.00598526	0.00284726	0.00370946	0.00226578	0.00730864	0.0800642	6.01534E-05	0.0386486	0.00257657	0.0188481	0.0100356	0.0163016	0.0205223	0.0221264	0.00359918	0.00230588	0.0211439	0.221555	0.118021	0.000922352	0.0117399	0.041957	0.0197704	0.0298962	0.00124317	0.00355908	0.0524939	0.163276	0.00778986	0.00862199	0.00480225
sample_6_13.a	0.0111986	0.000883836	0.0466424	0.00612659	0.00364582	0.00410783	0.0018882	0.00823574	0.0811723	0.000241046	0.0447542	0.00653838	0.0131772	0.00786413	0.00986281	0.0220658	0.024647	0.000893879	0.00252094	0.0202981	0.185405	0.223982	0.0213025	0.00221963	0.0243256	0.0235823	0.0266959	0.0023502	0.00241046	0.0376333	0.121768	0.00469036	0.00340478	0.00346504
sample_6_16.a	0.0124239	0.000923259	0.0434735	0.00420484	0.00331169	0.00356258	0.00185655	0.0101257	0.0790591	0.000230815	0.0366293	0.00498761	0.0270655	0.0139292	0.0103265	0.0207934	0.0245868	0.001134	0.00243861	0.0301163	0.200849	0.167331	0.0286913	0.00187662	0.0273164	0.0247674	0.0290224	0.00210744	0.00422491	0.0444068	0.126085	0.00573023	0.00347226	0.00294038
sample_6_21.a	0.0215061	0.00400138	0.0842417	0.0100186	0.00354552	0.00438632	0.00355566	0.0104644	0.0759857	7.09105E-05	0.0378763	0.000283642	0.00728352	0.0101301	0.0111228	0.0164816	0.0174237	0.00465983	0.00181328	0.0222558	0.172667	0.151171	0.089955	0.00105353	0.0335913	0.0138681	0.0216176	0.000881316	0.00305928	0.0349589	0.110296	0.00895498	0.00742534	0.00339357
sample_6_24.a	0.0133006	0.00104713	0.0361965	0.00560819	0.00279906	0.00343338	0.00167138	0.011156	0.068869	0.000201371	0.0342533	0.00405763	0.0181335	0.0708626	0.000684663	0.0163614	0.0225032	0.00123843	0.00240639	0.0355219	0.175223	0.177146	0.0268428	0.00248694	0.0284236	0.0229664	0.0244968	0.00171166	0.00557799	0.0388747	0.132804	0.00431942	0.00519538	0.00362468
sample_7_13.a	0.0214357	0.00263669	0.0448237	0.0079302	0.00200268	0.00346191	0.00280777	0.0178832	0.0649813	0.000805096	0.0339549	8.05096E-05	0.0316	0.0243441	0.00996307	0.0123079	0.0159007	0.0041865	0.0014693	0.0532772	0.164562	0.130134	0.0836898	0.000835287	0.0443809	0.0125796	0.0174203	0.000402548	0.0105468	0.0393893	0.122948	0.00569606	0.0069037	0.00465949
sample_7_14.a	0.0211539	0.0082213	0.0597741	0.00682148	0.00362489	0.00565149	0.00286231	0.0199108	0.0902358	0.0017341	0.0446791	0.00813773	0.0251235	0.00977781	0.0416601	0.0230969	0.0249668	0.00049098	0.00267427	0.0415766	0.203046	0.104453	0.0249982	0.000804371	0.0225955	0.0209136	0.022115	0.000992405	0.00523363	0.0437181	0.0989063	0.00410543	0.00500381	0.000940174
sample_7_15.a	0.0157134	0.0116182	0.0546016	0.00635308	0.00348958	0.00402328	0.0018269	0.00919606	0.0806913	0.00256587	0.0327302	0.0048033	0.0250223	0.00766681	0.0275677	0.0207117	0.0215943	0.000379748	0.0018269	0.0272187	0.201369	0.147743	0.0245707	0.00133425	0.0283066	0.0219535	0.0215122	0.00161136	0.00340747	0.050876	0.123244	0.0059836	0.00352037	0.00496752
sample_7_17.a	0.0169206	0.00162582	0.0441782	0.00582084	0.00316132	0.00439574	0.00168604	0.0155457	0.0806588	0.000150539	0.0374942	0.00464663	0.0226109	0.0149736	0.00857068	0.0180145	0.0212561	0.00151542	0.00207744	0.0465968	0.199665	0.136278	0.0285522	0.00126453	0.0309207	0.020945	0.0225307	0.00154553	0.00575059	0.052237	0.132203	0.00471689	0.00618213	0.00530901
sample_7_18.a	0.0410937	0.0032298	0.0875399	0.0115785	0.00502752	0.00698775	0.00288448	0.0303886	0.112302	0.000172662	0.048701	0.00467204	0.028144	0.00984176	0.0104207	0.0219992	0.0212781	0.00123911	0.00213289	0.057456	0.177294	0.125221	0.0244063	0.000497674	0.0217047	0.0155295	0.0161896	0.000792216	0.00574864	0.0297589	0.0674196	0.00338215	0.0026915	0.00227508
sample_7_28.a	0.021403	0.00976406	0.0638087	0.00831051	0.00202233	0.00511902	0.00248578	0.0166316	0.0788077	0.00309669	0.0328418	0.00504529	0.0192332	0.0111228	0.016126	0.0216242	0.024447	0.00147462	0.00149568	0.0400042	0.196967	0.159027	0.0514641	0.00149568	0.0284074	0.0185802	0.0215189	0.000979566	0.00499263	0.0367179	0.0887508	0.000400253	0.00539288	0.000442385
sample_8_10.a	0.0342332	0.00309282	0.0873265	0.0106126	0.00697399	0.00733785	0.00300185	0.01225	0.122955	0.00011118	0.0685473	0.00143523	0.0143321	0.00817676	0.0121489	0.0185973	0.0182233	0.00253692	0.00158684	0.0245404	0.147566	0.113241	0.0720545	0.00145544	0.0303621	0.0121287	0.0146757	0.00123308	0.00354764	0.0346072	0.0969789	0.00456847	0.00608456	0.00347689
sample_8_16.a	0.0207303	0.000822711	0.0380986	0.00585039	0.00203139	0.00537301	0.00367681	0.0154284	0.0845564	0.000325022	0.0614291	0.000883652	0.0323295	0.00231578	0.0330303	0.0277386	0.0159972	0.00955767	0.00118836	0.0410035	0.119963	0.107704	0.137179	0.000101569	0.0563303	0.010746	0.0267229	0.000375806	0.00578945	0.024854	0.0921538	0.00449952	0.0087959	0.00241735
sample_8_18.a	0.0282254	0.00106891	0.0543533	0.0123026	0.00604038	0.00639332	0.00315632	0.0125749	0.12707	0.000201682	0.0757619	0.00481012	0.0342254	0.0119093	0.0128673	0.0200573	0.0216909	0.00116976	0.0015832	0.0214892	0.150445	0.129409	0.0132908	0.00232943	0.0338725	0.0148337	0.0139766	0.00186556	0.00383196	0.0363532	0.124831	0.00525382	0.00843031	0.00432608
sample_8_19.a	0.0197529	3.06564E-05	0.0605259	0.0109341	0.00313717	0.0050583	0.00265688	0.0172084	0.0891487	0.000613127	0.0546501	0.00102188	0.0485086	0.00293279	0.0481203	0.0174435	0.0128757	0.0115779	0.000684659	0.024893	0.127152	0.0978142	0.15602	0.000132844	0.0501844	0.00183938	0.00962609	7.15315E-05	0.00564077	0.0210916	0.0806773	0.00919691	0.0063663	0.00241163
sample_8_27.a	0.0211033	0.000884751	0.0470326	0.00831465	0.00261404	0.00435338	0.00258387	0.0172024	0.0901742	0.000321728	0.055488	6.03239E-05	0.0403366	0.00727909	0.0138041	0.0120045	0.0154027	0.00560007	0.000764103	0.0427194	0.137358	0.109156	0.120206	0.00108583	0.0495762	0.00647477	0.0130601	0.000723887	0.00953118	0.0337613	0.110141	0.00684677	0.0111298	0.0029056
sample_8_30.a	0.0470269	0.00223601	0.0465919	0.0560519	0.00593907	0.00651578	0.00263059	0.0177059	0.0952073	0.000748707	0.0578832	0.00175036	0.0319516	0.00741625	0.0123537	0.017453	0.0182422	0.00267106	0.00101177	0.0344203	0.134231	0.117577	0.0477352	0.000951061	0.0399648	0.00995579	0.00701154	0.000161883	0.00804355	0.0347441	0.115847	0.00350071	0.0116657	0.00280259
sample_9_11.a	0.0155741	0.00176956	0.056103	0.00822441	0.00324754	0.0051478	0.00158858	0.0121657	0.0812487	0.000120652	0.0458677	0.00252363	0.027961	0.00715866	0.0194551	0.01666	0.0204002	0.00461492	0.00149809	0.0330887	0.144913	0.141122	0.0997084	0.000191032	0.0385582	0.0101448	0.0190629	0.00207118	0.00491655	0.037965	0.1185	0.00667605	0.00776191	0.00399155
sample_9_15.a	0.0170337	0.0014178	0.061448	0.00801408	0.00408245	0.00595274	0.00182001	0.0125993	0.0919256	0.000703871	0.0514429	0.00328808	0.0237607	0.010729	0.0133032	0.0220412	0.0245752	0.000422323	0.00258421	0.0330116	0.172117	0.145631	0.0237104	0.00135747	0.0348014	0.0225239	0.0272398	0.00357969	0.00482655	0.0414279	0.115626	0.00661639	0.00724987	0.00313725
sample_9_20.a	0.0198149	0.00122587	0.0648607	0.00776721	0.00499392	0.00651119	0.00284362	0.013354	0.0970649	0.000251203	0.0510847	0.00406949	0.0168909	0.0182876	0.0105807	0.0216035	0.0240351	0.000673225	0.00233117	0.0312396	0.158921	0.14406	0.0273611	0.00142683	0.0332091	0.0233418	0.0257835	0.0034867	0.00466233	0.03967	0.120809	0.00616955	0.00704374	0.0045719
sample_9_23.a	0.0286151	0.00242362	0.0942057	0.0107841	0.00693483	0.00861507	0.00407332	0.0189308	0.107566	0.00255601	0.0633401	0.00589613	0.0424542	0.0107536	0.0291344	0.0231161	0.0242974	0.000661914	0.00255601	0.0336151	0.153697	0.125112	0.0268534	0.000794297	0.0247251	0.0171385	0.0202546	0.00230143	0.00334012	0.0261609	0.0707943	0.00349287	0.00322811	0.00157841
sample_9_26.a	0.0449404	0.00391916	0.130039	0.0180053	0.00859721	0.00993825	0.00453251	0.0200012	0.130039	0.000166331	0.0696197	0.00640373	0.0368318	0.00593592	0.0180677	0.0171424	0.0265401	0.00139302	0.00266129	0.0297316	0.135559	0.106857	0.0277044	0.00128906	0.0209784	0.0138782	0.0158742	0.00214151	0.00332661	0.0203131	0.0586419	0.00344096	0.00323305	0.00225586
sample_9_9.a	0.0158625	0.00261691	0.0765445	0.00772994	0.00542505	0.00779033	0.000674356	0.00994424	0.101506	0.00216398	0.053405	0.00308996	0.0281015	0.0117761	0.0168086	0.0243272	0.028011	0.00138897	0.00322081	0.0146647	0.169757	0.151136	0.0237736	0.00165066	0.0314532	0.0209856	0.0243171	0.00376432	0.00273769	0.0368682	0.10372	0.00599875	0.00468023	0.00410653
